# Supplementary material for: Divergent Evolution of TRC Genes in Mammalian Niche Adaptation
Source: Front Immunol. 2019 Apr 24;10:871. doi: 10.3389/fimmu.2019.00871 (PMC6491686; doi:10.3389/fimmu.2019.00871)
Supplement: Supplementary file 1 [file Data_Sheet_1.zip]

Archive with 1 entries (1 files):
- Table S1 TRC sequences in this study.txt
