# Supplementary material for: Divergent Evolution of TRC Genes in Mammalian Niche Adaptation
Source: Front Immunol. 2019 Apr 24;10:871. doi: 10.3389/fimmu.2019.00871 (PMC6491686; doi:10.3389/fimmu.2019.00871)
Supplement: Supplementary file 1 [file Data_Sheet_1.zip › Table S1 TRC sequences in this study.txt]

Table S1 Sequences identified in this study

>Efus_TRGC
---GATAGAAGCTATGGT---CCAGAGTTCTACCCCAAGCCCACTATTTTTCGTCCTTCAGTTGCTGAAATAAACCTTCATAAGGCTGGAACACATCTTTGTCTTCTTGAAAAATTTTTCCCTGATGTTATCAAGGTGTACTGGAAGGAGAAAAACGGCAATACAATTCTGGAATCTCAGCAGGGG------AATACCACG---AAGACTGGCGACACATACATGAAATTCAGCTGGCTGACCGTGAGTGAAGAGTCAATGAATAAAGAACACAGATGTATCGTCAAACATGAGCATAATAAA------GTGGATCAAGAGATTCTTTTTCCAGCAATAAAGAAA---------------------------------GGTAAGGCTGCTATTAAT---------------------------------------------------------------------------------------------------------------------------------------------------------CATACAATAGAAGTTTATCTGGAAGACAAAAGTGATGTATTTCAGCTGCAGCTC---ATCAATGCCTCTGCCTATTACACCTACCTCCTCCTCCTCCTCAAGAGCCTGGTGTACTTTGCCATCATTTCCTTCTGCCTGGTTAGGAGAACAGCAGTCTGTGACCATGGAAAGAGT------------------------------------------------------------------------------------------------------------------------TC
>Mluc_TRGC
---GATAAAAGCTATGGT---CCAGGGTACTATCCCAAGCCCACCATTTTTCATCCTTCAGCTGCTGAAGTAAGCCTTCATAAGGCTGGAACACATATTTGTCTTCTTGAGAAATTTTTCCCTGATGTTATCAAGGTGTACTGGAAGGAAAAAAATGGCGATACAATTCTGGAATCTCAGCAGGGA------AATACCATG---AAGACTGATGACACATACATGAAATTCAGCTGGCTGACCGTGAGTGAAGAGTCAATGAATAAAGAACACAAATGTATCGTCAAACATGAGCATAATAAA------GTGGATCAAGAGATTCTTTTTCCTGCAATAAAGAAA---------------------------------GGTAAGGCTGCTACTAAT---------------------------------------------------------------------------------------------------------------------------------------------------------CATGTAAGAGAAGTTTATCTGGAAGACAAAAGTGATATACTTCAGCTGCAGCTC---ATCAATACCTCTGCCTACTACACCTACCTCCTCCTCCTCCTCAAGAGCCTGGTCTACTTTGCCGTCATTTCCTTCTGTCTGGTTCGGAGAACAGCGGTCTGTGACCATGGGAAGAGT------------------------------------------------------------------------------------------------------------------------TC
>Mbra_TRGC
---GATAGAAGCTATGGT---CCAGGGTACTACCCCAAGCCCACCATTTTTCATCCTTCAGCTGCTGAAATAAGCCTTCATAAGGCTGGAACACATATTTGTCTCCTTGAGAAATTTTTCCCTGATGTTATCAAGGTGTACTGGAAGGAAAAAAATGGCGATACAATTCTGGAATCTCAGCAGGGA------AATACCATG---AAGACTGATGACACATACATGAAATTCAGCTGGCTGACCGTGAGTGAAGAGTCAATGAATAAAGAACACAAATGTATCGTCAAACATGAGCATAATAAA------GTGGATCAAGAGATTCTTTTTCCTGCAATAAAGAAA------------------------------------GAGGCTGCTACTAAT---------------------------------------------------------------------------------------------------------------------------------------------------------CATATAAGAGAAGTTTATCTGGAAGACAAAAGTGATATACTTCAGCTGCAGCTC---ATCAATACCTCTGCCTACTACACCTACCTCCTCCTCCTCCTCAAGAGCCTGGTCTACTTTGCCGTCATTTCCTTCTGTCTGGTTCGGAGAACAGCAGTCTGTGACCATGGAAAGAGT------------------------------------------------------------------------------------------------------------------------TC
>Mdav_TRGC
---GATAGAAGCTATGGT---CCAGAATACTACCCCAAGCCCACTATTTTTCAACCTTCATCTGCTGAAATAAGCCTTCATAAGGCTGGAACACATATTTGTCTTCTTGAGAAATTTTTCCCTGATGTTATCAAGGTGTACTGGAAGGAAAAAAATGGCAATGCAATTCTGGAATCTCAGCAGGGA------GATGCCATG---AAGACTGATGACACATACATGAAATTCAGCTGGCTGACCGTGAGTGAAGAGTCGATGAATAAAGAACACAAATGTATCGTCAAACATGAGCATAATAAA------GTGGATCAAGAGATTCTTTTTCCTGCAATAAAGAAA------------------------------------GAGGCTGCTACAGAT---------------------------------------------------------------------------------------------------------------------------------------------------------CATACAAGAGAAGTTTATCTGGAAGACAAAAGTGATATACTTCAGCTGCAGCTC---ATCAATACCTCTGCCTACTACACCTACCTCCTCCTCCTCCTCAAGAGCCTGGTCTACTTTGCCGTCATTTCCTTCTGTCTGGTTCGGAGAACAGCAGCCTGCGACCATGGAAAGAGT------------------------------------------------------------------------------------------------------------------------TC
>Mnat_TRGC
---GACAGAAGCCTCAATTCAGAGCTCTTCTCCCCCAAGCCCACTATTTTTCAACCTGCAATTGCTGAAATAAACCTTCATAAGGCTGGAACATATCTTTGTCTTCTTGAGCAATTTTTTCCTGACGTTATCAAGGTGTACTGGAAGGAAAAGAATGGCAATGCAATTCTGGAATCTCAGCAGGGA------AACACCATG---GTGACTAACGACACATACATGAAATTCAGCTGGCTGACTGTGACTGAAAAGTCAATGGACAAAGAATACAAATGCATAGTCAAACACGAGAATAATCCAAGAGGAGGTGATCAAGAGATCCTTTTTCCTTCAATAAAGAAA---------------------------------GAGGTTGCTGCTATTAAT---------------------------------------------------------------------------------------------------------------------------------------------------------CCTGCAGTAAAAGCTTGTCTGGAAGACAAAGAGGATACACTGCAGCTGCAGCTC---ACCAATACCTCTGCCTACTACACCTACCTTGTCCTCCTTCTCAAGAGCCTGGTCTACTTTGCCATCATTTCCTCCTGTCTGCTTAGGAAAACAGCAGTCTGTGGCCATGGAAAGAGT------------------------------------------------------------------------------------------------------------------------TC
>Mlyr_TRGC
---GATCAAACATTTCAT---TCAGACAACTTCCCCAAGCCCACTATTTTTCTGCCTTCAATTGCTGAAATAAACCTCCATAAGGAGGGAACACACCTTTGTCTTCTTGAGAAATTTTTCCCTGATGTTATTAAGATATATTGGAAGGAAAAGAACAGAGATACAGTTCTGGAATCCCAGCAGGGA------AATACCGTG---AAGACTAGTGATACATACATGAAATTCAGCTGGCTGACCGTGACTGCTAAGTCAATGGATAAAGAGCACAAATGTATAGTCAAACACGAGAATAATAAAGGAGGAGTTGATCAAGAGATTCTTTTTCCTTCAATAAAGAAA---------------------------------AGGCGACTGCTGTTGGTT---------------------------------------------------------------------------------------------------------------------------------------------------------------CTACAGCTTGTGTGGAAGACAAAAGCGGGTACACTGCAGCTGCAGCTC---ACCAACACCTCTGCCTATTACACCTACCTCCTCCTTCTATGCAAGAGTGCAGTCTACTTTGCCATCATTGCCTTCTGTCTGTTTAGGAGGACAGCAGTCTGTGACCATGGAAAGAGTTCG-----------------------------------------------------------------------------------------------------------------------
>Harm_TRGC
---GATAGAAACTTTGGG---ACGCAATTCTCCCCCAAACCCACTATTTTTCTTCCGTCAATGGCTGAAGTAAACCTCCAAAACACTGGAACATATCTTTGTCTTCTTGAGAACTTTTTCCCCGACGTTATTAAGGTACATTGGAAGGAAAAGAACAGCAACACGATCCTGGAATCCCAGCAGGGA------AATATCATG---AAGACTAATGACACGTACATGAAATTCAGCTGGCTGACCGTGACTGCAAAATCAATGGATAAAGAACACAAATGTATAGTCAGACACGAGAATAACATAAAAGGAGTTGATCAAGAGATTCTTTTTCCTTCAATAAAGAAA---------------------------------GAGGTCGCTGCTAATAAT---------------------------------------------------------------------------------------------------------------------------------------------------------CCTACAGAAAAAGCTTGTCTGAAAGAGCAAAGTGGTACACTGCAGCTGCAGCTC---ACCAGCACCGCTGCCTACTACACCTACCTCCTCCTCCTGCTCAAGAGCATCATCTACTTTGCCATCGTCGCCTTCTGTCTGTTCAGGAGAACAGCAGTCTGTGGCGATGGAAAGAGT------------------------------------------------------------------------------------------------------------------------CC
>Pale_TRGC
---GATAGAAGGCTTAAT---TCAGACATCTCTCCCAAGCCCACTATTTTTCTTCCTTCAATTGCTGAAATAAACCTACATAAGGCTGGAACGTATCTTTGTCTTCTTGAGAAATTTTTCCCTGATGTTATTAAGGTATCTTGGAAGGAAAAGGACAGCAATACAATTCTGGAATCCCAGCAGGGA------GATACCATC---AAGATTAATGACACATACATGAAGTTCAGCTGGCTGACCGTGACTGCAAAGTCAATGAATAAAGACCACAAGTGTATCGTCAAACATGAGAATAATAAAAGAGGAGTTGATCAAGAGATTCTTTTTCCTTCAATAATGAAT---------------------------------AAGGTCGCTGCTATTAAT---------------------------------------------------------------------------------------------------------------------------------------------------------AATGCAAAAGAAGCTTGTCTGAAAGACGAAAGTGATATGCTGCAGCTGCAGTTC---ACCAACACTTCTGCCTACTACACTTACCTCCTCCTCCTACTCAAGAGCATGATCTACTTTGCCATCATCGCCTTCTGCCTGTTTAGGAGAACAGCAGTCTGTGGCAACGGAAAGAGT------------------------------------------------------------------------------------------------------------------------TC
>Pvam_TRGC
---GATAGAAGGCTTAAT---TCAGACATCTCTCCCAAGCCCACTATTTTTCTTCCTTCAATTGCTGAAATAAACCTACATAAGGCTGGAACGTATCTTTGTCTTCTTGAGAAATTTTTCCCTGATGTTATTAAGGTATCTTGGAAGGAAAAGGACAGCAATACAATTCTGGAATCCCAGCAGGGA------GATACCATC---AAGATTAACGACACATACATGAAGTTCAGCTGGCTGACCGTGACTACAAAGTCAATGAATAAAGACCACAAGTGTATCGTCAAACATGAGAATAATAAAAGAGGAGTTGATCAAGAGATTCTTTTTCCTTCAATAATGAAT---------------------------------AAGGTCGCTGCTATTAAT---------------------------------------------------------------------------------------------------------------------------------------------------------AATGCAAAAGAAGCTTGTCTGAAAGACGAAAGTGATATGCTGCAGCTGCAGTTC---ACCAACACTTCTGCCTACTACACTTACCTCCTTCTCCTACTCAAGAGCATGATCTACTTTGCCATCATCGCCTTCTGCCTGTTTAGGAGAACAGCAGTCTGTGGCAACGGAAAGAGT------------------------------------------------------------------------------------------------------------------------TC
>Raeg_TRGC
---GATAGAAGGCTTAAT---TCAGACATCTCTCCCAAGCCCACTGTTTTTCTTCCTTCATTTGCTGAAATAAACCTCCATAAGGCTGGAACGTATCTTTGTCTTCTTGAGAAATTTTTCCCTGATGTTATTAAGGTATCCTGGAAGGAAAAGAACAACGATGTAATTCTGGAATCCCGGCAGGGA------GATACCATG---AAGATTAACGACACATACATGAAGTTCAGCTGGCTGACCGTGACTGCAAAGTCAATGAATAAAGAACACAAGTGTATCGTCAAACATGAGAATAATAAAAGAGGAGTTGATCAAGAGATTCTTTTTCCTTCAATAATGGAT---------------------------------AAGTTCGCTGCTGTTAAT---------------------------------------------------------------------------------------------------------------------------------------------------------AATTCAAAAGAAGCTTGTCTGAAAGTCGAAAGGGACATGCTGCAGCTGCAGTTC---ACCAACACTTCTGCCTATTACACTTACCTCCTCCTCCTACTCAAGAGCATGATCTACTCTGCCATCATCGCCTTCTGTCTTTTAGAAGAACAGCAGCAGTCTGTGCAACGGAAAGAATTT-----------------------------------------------------------------------------------------------------------------------
>Rsin_TRGC1
---GATAGAAACTTTGGT---CCAGAATTCTCCCCCAAGCCCACTATTTTTCTTCCTTCAATGGCTGAAATAAACCACCAAGAGGCTGGAACATATCTTTGTCTTCTTGAGAATTTTTTCCCTGATGTTATTAAGGTACATTGGAAGGAAAAGAACAGCAATACCATTCTGGAATCCCAGCAGGGA------ACTACCATG---AAGACTAACGACACATACATGAAATTCAGCTGGCTGACCCTGACTGCGAACTCAATGAATAAAGAGCACAAATGTATAGTCAGACACGAGAATAATGTAAATGGAGTTGATCAAGAGATTCTTTTTCCTTCAATGAAGAAA---------------------------------GAGATCGATGGTAACAAT---------------------------------------------------------------------------------------------------------------------------------------------------------CCTACAGAAAAAGCATGTTTGAAAGATCAAAGTGGTACACTGCAGCTGCAGCTC---ATCAACACCTCTGCCTACTACACCTACCTCCTCCTCCTGCTCAAGAGCGTCATCTACTTTGCCATCGTCGCCTTCTGTCTGTTTAAGAGAATAGCAGTCTGCGGCGAGGGAAAGAGT------------------------------------------------------------------------------------------------------------------------CA
>Rfer_TRGC2ic
---GACAGAAACTTTGGT---CCAGAATTCTCCCCCAAGCCCACTATTTTTCTTCCTTCAACGGCTGAAATAAACCTCCAAAAGGCTGGAACATACCTTTGTCTTCTTGAGAATTTTTTCCCTGATGTTATTAAGGTACATTGGAAGGAAAAGAACAGCAATACGATTCTGGAATCCCAGCAGGGA------ACTACCATG---AAGACTAATGACACATACATGAAATTCAGCTGGCTGACCCTGAATGCAAACTCAATGAATAAAGAGCACAAATGTGTAGTCAGACACGAGAATAATGTAAATGGAGTTGATCAAGAGATTCTTTTTCCTTCAATGAAGAAA---------------------------------GAGGTTGATGGTAATAAT---------------------------------------------------------------------------------------------------------------------------------------------------------CCTACAGAAAAAGCTTGTTTGAAAGATCAAAGT---------------------------------------------------------------------------------------------------------------------------------------------------------------------------------------------------------------------------------------------------------------------G-
>Rfer_TRGC1ic
---GTACACTGCAGCTGC---AGCTCATCAACACCTCTGCCTACTACACCTACCTCCTCCTCCTGCTCA---------------------------------------------------------------------------------------------------------------------------------------AGAGTGTCGTCTACTTTGCCA------------------------------------------------------------------------------------------------------------------------------------------------------------------------------------------------------------------------------------------------------------------------------------------------------------------------------------------------------------------------------------------------------------------------------------------------------------------------------------------------------------------------------------------------------------------------------------------------------------------------------------------TC
>Ehel_TRGCic
---GATAGAAGGTTTAAT---TCAGACATCTCTCCCAAGCCCACTATTTTTCTTCCTTCGATTGCTGAAATAAACCTCCATAAGGCTGGAACGTATCTTTGTCTTCTTGAGAAATTTTTCCCTGATATTATTAAGGTATCTTGGAAGGAAAAGAACAGTGATACAATTCTGGAATCCTGGCAGGGA------GATACCATG---AAGATTAACGACACATACATGAAGTTCAGCTGGCTGACCGTGACTGCAAAGTCAATGAATAAAGAACACAAATGTATCGTCAAACATGAGAATAATAAAAGAGGAGTTGATCAAGAGATTCTTTTCCCTTCAGTAATGAAT--------------------------------------------------------------------------------------------------------------------------------------------------------------------------------------------------------------------------------------------------------------------------------------------------------------------------------------------------------------------------------------------------------------------------------------------------------------------------------------------------------------------
>Ppar_TRGC1ic
---GAGAGAAGCCTTGATTCATCAGAGATGGCTCCCGAGCCCACAATGTTTCTTCCTTCAGCTGCCGAAATAAACCTTCATAATGCTGGGACATATCTTTGTCTCCTTGAGAAATTTTTCCCTGATGTCATTAAGGTCTATTGGAAGGAAAAGGACAGCAATGCAATTCTGGCATCCCAGCAGGGA------AATACCATG---AAGACTAATGACACATACATGAAATTCAGCTGGCTGACCGTGACTGCGAAGTCAATGGACAAAGAACACAAATGCATCGTCAAACACGAGAATAATAGAAGAGGAGCTGATCAAGAGATTCTTTTTCCTTCAATAAATAAA------------------------------------------------------------------------------------------------------------------------------------------------------------------------------------------------------------------------------------------------------------------------------------------------------------------------------------------------------------------------------------------------------------------------------------------------------------------------------------------------------------------G-
>Ppar_TRGC2ic
---GAGAGAAGCCTTGAT---TCAGAGATTGCCCCCAAGCCCACAATTTTTCTTCCTTCAGCAGCTGAAATAAACCTTCATAATGCTGGGACATATCTTTGCCTCCTTGAGAAATTTTTCCCTGATGCTATTAAGGTCTATTGGAAGGAGAAGAACAACAATACAATTCTGGCATCCCAGCAGGGA------AATACCATG---AAGACGAATGACACATACATGAAATTCAGCTGGCTGACCGTGACTGCGAAGTCAATGGATGAAGAACACAAATGCATCGTCAAA---------------------------------------------------------------------------------------------------------------------------------------------------------------------------------------------------------------------------------------------------------------------------------------------------------------------------------------------------------------------------------------------------------------------------------------------------------------------------------------------------------------------------------------------------------------------------C-
>Ppar_TRGC3ic
-------------------------------------------------------------------------------------------------------------------------------------------------------------------------------------------------------------------------------------------------------------------------------------------------------------------------------------------------------------------------------------------------------------------------------------------------------------------------------------------------------------------------------------------------------------------------------------------------------ATTTACTGAAGTTTCAGCTC---ACAAATACCTCCGCCTACTACACCTACCTCCTCCTCCTTCTCAAGAGCCTGGTCTACTTTGCCATCATTCCCTTCTGTCTGTTTAGGAGAACAGCCGTCCGTGGCCATGGCAAGAGT------------------------------------------------------------------------------------------------------------------------TC
>Hsap_TRGC1
----ATAAACAACTTGAT---GCAGATGTTTCCCCCAAGCCCACTATTTTTCTTCCTTCAATTGCTGAAACAAAGCTCCAGAAGGCTGGAACATACCTTTGTCTTCTTGAGAAATTTTTCCCTGATGTTATTAAGATACATTGGCAAGAAAAGAAGAGCAACACGATTCTGGGATCCCAGGAGGGG------AACACCATG---AAGACTAACGACACATACATGAAATTTAGCTGGTTAACGGTGCCAGAAAAGTCACTGGACAAAGAACACAGATGTATCGTCAGACATGAGAATAATAAAAACGGAGTTGATCAAGAAATTATCTTTCCTCCAATAAAGACA---------------------------------GATGTCATCACAATGGAT------------------------------------------------------------------------------------------------------------------------------------------------------------CCCAAAGACAATTGTTCAAAAGATGCAAATGATACACTACTGCTGCAGCTC---ACAAACACCTCTGCATATTACATGTACCTCCTCCTGCTCCTCAAGAGTGTGGTCTATTTTGCCATCATCACCTGCTGTCTGCTTAGAAGAACGGCTTTCTGCTGCAATGGAGAGAAATCA-----------------------------------------------------------------------------------------------------------------------
>Hsap_TRGC2
----ATAAACAACTTGAT---GCAGATGTTTCCCCCAAGCCCACTATTTTTCTTCCTTCAATTGCTGAAACAAAACTCCAGAAGGCTGGAACATACCTTTGTCTTCTTGAGAAATTTTTCCCAGATATTATTAAGATACATTGGCAAGAAAAGAAGAGCAACACGATTCTGGGATCCCAGGAGGGG------AACACCATG---AAGACTAACGACACATACATGAAATTTAGCTGGTTAACGGTGCCAGAAGAGTCACTGGACAAAGAACACAGATGTATCGTCAGACATGAGAATAATAAAAACGGAATTGATCAAGAAATTATCTTTCCTCCAATAAAGACA---------------------------------GATGTCACCACAGTGGAT------------------------------------------------------------------------------------------------------------CCCAAAGACAGTTATTCAAAAGATGCAAATGATGTCATCACAATGGATCCCAAAGACAATTGGTCAAAAGATGCAAATGATACACTACTGCTGCAGCTC---ACAAACACCTCTGCATATTACATGTACCTCCTCCTGCTCCTCAAGAGTGTGGTCTATTTTGCCATCATCACCTGCTGTCTGCTTGGAAGAACGGCTTTCTGCTGCAATGGAGAGAAATCA-----------------------------------------------------------------------------------------------------------------------
>Nleu_TRGC1
----ATAAACACCTTGAT---GCAGATGTTTCCCCCAAGCCCACTATTTTTCTTCCTTCAATTGCTGAAACAAAGCTCCATAAGGCTGGAACATACCTTTGTCTTCTTGAGAAATTTTTCCCGGATGTTATTGAGATACATTGGCAAGAAAAGAAGAGCAACACGATTCTGGGATCCCAGGAGGGG------AACACCATG---AAGACTAATGACACATACATGAAATTTAGCTGGTTAACGGTGCCAGAAAAGTCACTGGACAAAGAACACAGATGTATCGTCAGACATGAGAATAATAAAAACGGAGTTGATCAAGAAATTATCTTTCCTCCAATAAAGACA---------------------------------GATGTCATCACAATGGAT------------------------------------------------------------------------------------------------------------------------------------------------------------CCCAAAGACAGTTATTCAAAAGATGCAAATGATGCACTACTGCTGCAGCTC---ACAAACACCTCTGCATATTACATGTACCTCCTCCTGCTCGTCAAGAGTGTGGTCTATTTTGCCATCATCGCCTTCTGTCTGCTTAGAAGAACGGCTGTCTGCTGCAATGGAGAGAGATCG-----------------------------------------------------------------------------------------------------------------------
>Nleu_TRGC2
----ATAAACACCTTGAT---GCAGATGTTTCCCCCAAGCCCACTATTTTTCTTCCTTCAATTGCTGAAACAAAGCTCCATAAGGCTGGAACATACCTTTGTCTTCTTGAGAAATTTTTCCCGGATGTTATTGAGATACATTGGCAAGAAAAGAAGAGCAACACGATTCTGGGATCCCAGGAGGGG------AACACCATG---AAGACTAATGACACATACATGAAATTTAGCTGGTTAACGGTGCCAGAAAAGTCACTGGACAAAGAACACAGATGTATCGTCAGACATGAGAATAATAAAAACGGAGTTGATCAAGAAATTATCTTTCCTCCAATAAAGACA---------------------------------GATGTCACCACAGTGGAT------------------------------------------------------------CCCAAGGACAGTTATTCAAAAGATGCAAATGATGTCACCACAGTGGATCCCAAGGACAGTTATTCAAAAGATGCAAATGATGTCATCACAATGGATCCCAAAGACAGTTATTCAAAAGATGCAAATGATGCACTACTGCTGCAGCTC---ACAAACACCTCTGCATATTACATGTACCTCCTCCTGCTCGTCAAGAGTGTGGTCTATTTTGCCATCATCGCCTTCTGTCTGCTTAGAAGAACGGCTGTCTGCTGCAATGGAGAGAGATCG-----------------------------------------------------------------------------------------------------------------------
>Mmus_TRGC1
----ACAAAAGGCTTGAT---GCAGACATTTCCCCCAAGCCCACTATTTTCCTTCCTTCTGTTGCTGAAACAAATCTCCATAAGACTGGGACATACCTTTGTCTCCTTGAAAAGTTCTTTCCAGATGTTATAAGGGTGTATTGGAAAGAAAAGGATGGCAATACTATCCTGGACTCCCAGGAAGGG------GATACGCTG---AAGACTAACGACACATACATGAAGTTTAGCTGGCTTACAGTGCCTGAAAGGGCAATGGGGAAAGAGCACAGATGTATTGTCAAACATGAGAACAACAAAGGAGGAGCAGATCAAGAGATTTTCTTTCCTTCAATAAAGAAA---------------------------------GTTGCTGTGAGTACCAAG---------------------------------------------------------------------------------------------------------------------------------------------------------------CCTACAACTTGCTGGCAAGATAAAAATGATGTGCTGCAGCTCCAGTTC---ACGATCACCTCTGCCTACTACACCTACCTTCTCCTGCTCCTCAAGAGTGTGATCTACTTGGCCATCATCAGCTTCTCTCTGCTTAGAAGAACATCTGTCTGTGGCAATGAGAAGAAATCC-----------------------------------------------------------------------------------------------------------------------
>Mmus_TRGC2
----ACAAAAGGCTTGAT---GCAGACATTTCCCCCAAGCCCACTATTTTTCTTCCTTCTGTTGCTGAAACAAATCTCCATAAGACTGGGACATACCTTTGTCTCCTTGAAAAGTTCTTTCCCGATGTCATAAGGGTGTATTGGAAAGAAAAGAATGGCAATACTATCCTGGACTCCCAGGAAGGG------GATACGCTG---AAGACTAAGGGCACATACATGAAGTTTAGCTGGCTTACTGTGCCTGAAAGGGCAATGGGGAAAGAGCACAGTTGTATTGTCAAACATGAGAACAACAAAGGAGGAGCAGATCAAGAGATTTTCTTCCCTTCAATAAAGAAA---------------------------------------------------------------------------------------------------------------------------------------------------------------------------------------------------------------GTTGCTACAACTTGCTGGCAAGATAAAAATGATGTGCTGCAGTTCCAGTTC---ACGAGCACCTCTGCCTACTACACCTACCTCCTCCTGCTCCTCAAGAGTGTGATCTACTTGGCCATCATCAGCTTCTCTCTGCTTAGAAGAACATCTGTCTGTGGCAATGAGAAGAAGTCC-----------------------------------------------------------------------------------------------------------------------
>Mmus_TRGC3p
----ACAAAAAGCTTGAT---GCAGACATTTCCCCCAAGCCCACTATTTTTCTTCCTTCTGTTGCTGAAACAAATCTCCATAAGACTGGGACATACCTTTGTGTCCTTGAAAAGTTCTTTCCCGATGTCATAAGGGTGTATTGGAAAGAAAAGAAAGGCAATACCATCCTGGACTCCCAGGAAGGT------GATATGCTG---AAGACTAATGACACATACATGAAGTTTAGCTGGCTTACTGTGCCTGAAAGGTCAATGGGGAAAGAGCACAGATGTATTGTCAAACATGAGAACAACAAAGGAGGAGCAGATCAAGAGATTTTCTTTCCAACAATAAAGAAA------------------------------------------------------------------------------------------------------------------------------------------------------------------------------------------------GTTGCCGTGAGTACCAAGCCTACAACTTGCTGGCAAGATAAAAATATGTGCTGCAGCTCCAGTTCACGATCACCTCTGCCTACTACACCTACCTTCTCCTGCTCCTCAAGAGTGTGATCTACTTGGCCATCATCAGCTTCTCTCTGCTTAGAAGAACATCTGTCTGTTGCAATGAGA---AGAAGT------------------------------------------------------------------------------------------------------------------------CC
>Mmus_TRGC4
----ACAAACGCACTGAC---TCAGACTTTTCTCCCAAGCCTACTATTTTCCTTCCTTCTGCTGCTGAAACAAATCTCCATAAGGCTGGGACCTACCTTTGTCTCCTTGAAAAGTTCTTTCCTGAAGTCATAAGGGTGTATTGGAAAGAAAAGGATGGTGAAAAGATTCTGGAATCCCAGGAAGGA------AACACCATA---AAAACTAATGACAGATACATGAAATTTAGTTGGCTGACGGTGACTGAAGATTCAATGGCTAAAGAACATAGTTGCATTGTCAAACACGAAAACAACAAAAGAGGAGTTGACCAAGAGATTCTGTTTCCTCCCATAGGTAAA---------------------------------GCTTTCACAACTATTAAT---------------------------------------------------------------------------------------------------------GTTAATCCCAGAGATAGTGTTTTGCGGCATGAAAATGTTAACAATGCTACTGATCTGGAAGATTGCATGAAAGGAAGAAAGGATATGTTGCAGCTTCAGGTC---ACCACCACCTATGCATTCTACACCTACCTCATCCTGTTCTTCAAGAGCATGGTCCACTTGGCCTTCGTTGTATTCTGTCTATTCAGAAGAGCAGCCATGTCCTGTGATGATCAACGTTCA-----------------------------------------------------------------------------------------------------------------------
>Btau_TRGC1
---GAGAGAAACCTCGAG---GCAGACACTTCCCCCAAGCCCACTGTTTTTCTTCCTTCAATTGCTGAAATCAACCATGATAATGCTGGAACATATCTTTGTCTCCTGGAGAAATTTTTCCCTGATGTTATTACAGTTTCTTGGAGAGCAAAAAATGACAAAAGAGCTCTGCCATCCCAGCAGGGA------AATACCATG---AAGACCAAGGACACATACATGAAGTTCAGCTGGCTGACCGTGACCGAAAACTCCATGGATAAACAACATGTATGTGTTGTCAAACACAAGAAAAATATAGGAGGAATTGATCAAGAGATTATTTTTCCTTCAATAAAAGAA---------------------------------GTTGTCACCTCACTTGTCCCTACTACTGAGCCTCCTACTACTAAGCCTCCTACTACTGAGCCTCCTACTACTGAGCCTCCAAATGATTGTTTGACCGATGAAAGCAAACTTACAGGTACTGGTTCTAAAAAAGCTTGTCTGAAAGATGGAAGTGATACT------------AATTCTACAAAGGCATGTCTGGAAGGTGAAAGCAGTACCCTGCAGCTGCAGCTCATGAACACCTCTGCAGCCTATTACACCTACCTCTTATTCCTCTTCCTGAGCACAGTCTACTTTGTTGTCATCATTTCCTGTGTGTTTAGAAGAACAGGCGTCGTC-----------------------------------------------------------------------------------------------------------------------------------------
>Btau_TRGC2
---GAGAGAAACCTCGAG---GCAGACACTTCCCCCAAGCCCACTGTTTTTCTTCCTTCAATTGCTGAAATAAACCATGATAATGCTGGAACATATCTTTGTCTCCTGGAGAAATTTTTCCCTGATGTTATTACAGTTTCTTGGAGAGCAAAAAATGACAAAAGAGCTCTGCCATCCCAGCAGGGA------AATACCATG---AAGACCAAGGACACATACATGAAGTTAAGCTGGCTGACCGTGACCGAAAACTCCATGGATAAACAACATGTATGTGTTGTCAAACACAAGAAAAATATAGGAGGAATTGATCAAGAGATTATTTTTCCTTCAATAAAAGAA---------------------------------GTTGTCACCTCACTTGTC------------------------------CCTACTACTGAGCCTCCTACTGCTGAGCCTCCAAATGATTGTTTGACTGATGAAAGC---ATTACAGATACTGGTTCTAAAAAAGCTTGCTTGAAAGATGGAAGTGATACT------------AATTCTACAAAGGCATGTCTGGAAGGTAAAAGCAGTACCCTGCAGCTGCAGCTCATGAACACCTCTGCAGCCTATTACACCTACCTCTTACTCCTCCTCCTGAGCACAGTCTACTTTGCTGTCATCATTTCCTGTGTGTTTAGGAGAACAGGCGTCTGCTGTGACAGGAAGATCTCG-----------------------------------------------------------------------------------------------------------------------
>Btau_TRGC3
---GATAGAGACCTTGAT---ATAGACATGTCCCCCAAGCCCACTATGTTTCTTCCTTCGATTACTGAAATCAAGCGTGAGAATACTGGAACATATCTTTGTCTTCTGGAGAATTTTTTCCCTCATGTTATTAAGGTTTATTGGAGAGAAAAAAGAGGCAACAGAGTTTTGCCATCCCAGCAGGGA------AATACCGTG---AAGACTGCTGACACATACATGAAGTTCAGCTGGCTGACCGTGTCTGGAAACTCCATGGATAAAGAACACATATGTATCGTCAAACATGAGAAAAATAAAACAGGAGATAATCAAGAGATTCTTTTTCCGCCAGTGAATGAA---------------------------------GTTGTCACTTCAGTTGTC---------------------------------------------------------------------------------------------ACTGCTACTAAACCTCCAAATGATGGTTTGAAGGATAAAAAAAAACAAGTCCCTGTTGTAAATTCTACAAAAGCATGTCTGAAAGATGAAAACAATACCCTGCAGCTGCACCTC---ATGAACACCTCTGCCTATTACACATACCTCCTCCTCCTCATTACGAGCACGGTCTACCTTGTCATCATCACCTCCTGTGTGTTCAGGAGAACAGGCGTCTGCGGCATTCAGAAGAGCTCG-----------------------------------------------------------------------------------------------------------------------
>Btau_TRGC4
---GATAGAAACCTTGCT---ACAGACATTTCACCCAAGCCCACTATTTTTCTTCCTTCAATTGCTGAAATCAATCACAGTAAGACTGGAACATACCTTTGTCTTCTGGAGAAATTTTTCCCTGATATTATTAAGGTTTATTGGAAAGAAAAGGATGGCAACAAAGCTCTGCCATCCCAGCAGGGA------AATACCATG---AAGACTACTGACACATACATGAAGCTCAGCTGGCTGACCGTGACTGAAAACTCCATGGACAAAGAACATATCTGTGTCGTACAACACGAGAGAAATATAGGAGGAATTAATCAAGAGATTCTTTTTCCTTCAATAAATGAA---------------------------------GTTGTCAGCTCAATTGTC---------------------------------------------CCTACCACTGAGTCTCCCAGTGACTGTTTAAACCATGACAGCAAAGTTACCGGTACTGGTTCTAAAAAAGCTTGTCTGAAAGATGAAAGTGAAGTCACTGCTGATAATAATTCTACAAAAGTGTGTCTGAAAGATGAAAGCAATACCCTGCAGCTGCAGCTC---ATGAACACCTCTGCCTATTACACCTACCTCCTTCTCCTCCTCAAGAGTGTGGTCTACTGTATCATCATCACCTCCTGTGTGTTTCGGAGAACAGGCATCTGCTGTGACGGGAAGAACTTGTGA--------------------------------------------------------------------------------------------------------------------
>Btau_TRGC5
---GATAGAAGGCTTGAT---GGAGACTTATTTCCCAAGCCCACTATATTTTTTCCTTCAGTTGAGGAAGTAAAACTCCACGGGGCTGGAACACATCTTTGCCTTCTTCAGAATTTTTTCCCTGATGCTATTAAGATACAATGGAAAGAAAAGAATGTCAATACAATTCTGGAATCTTATCAGGGA------AATATCATC---AAGACTAATGACACATACATGAAATTCAGCTGGCTAACCTTGACTAAAAAGGCAATGGATAAAGAACATGTATGTATCGTCAAACATGAGAATAACAAAGGAGGACGTGATCAACAGATTCTTTTTTCTCCAGTTAAAAAA---------------------------------GAGGTCGATACACATGCC------------------------------------------------------------------------------------------------------------------------------------------------------------------------TGCATGAAAAAAGAAAGTGATACCCTGCAGCTGCAGTTT---GCGAACACCTCTGCCTACTATACCTACCTCCTCCTCCTCCTCAAGAGCATGATCTACTTCTCCATCATCGCCTTCTGTGTGTTTTGGAGAACAGGCATCTTCAGCGATGGGAAGATTTTCTGA--------------------------------------------------------------------------------------------------------------------
>Btau_TRGC6
---GATAAAAAACTTCCT---GCAGATACCTCCCCAAAACCCACAATTTTTCTTCCTTCAATTAACGAAGTCAACCATCAACAGGCTGCAACATATCTTTGTCTTCTGGAAAAATTTTTCCCTGATGTTATTAAGGTTTCTTGGAAAGAAAAGAATGACAACAGAGTTCTGCCATCCCAGCAGGGA------AATACCATG---AAGACCAATGACACATACATGACGTTCAGCTGGCTGACCGTGACAGAAAACTCCATGAAGGAAGAGCACATGTGTATCGTCAAACATGAGAAAAATACAAGAGGAAAAGATCAAGAGATTCTTTTTCCTGCAGTGAATGAA---------------------------------GTTTTCACCCCAGTTGTC---------------------------------------------ACTACTACTGAGCCTCCAAATGATTGTTTGAAAGATGGAAGTGAAGTCACTGATACTGATTTTACAAAAGCTTGTGCGAGAGATGAAAGTGAATTCGCT---------AATTCTACAAAAGCATGTCTGAAAGATGAAAACAATACCGTGCAGCTGCAGTTC---ACGTACAACTCTGCTTACTACACCTACCTCCTCCTCCTCCTCAAGAGTGCCATCTACTTTGTCACCACCTCCTGCTGTGTGTTTAGGAGAACAGGTGTCTGCTGTGACGGGAAGAACTCG-----------------------------------------------------------------------------------------------------------------------
>Oari_TRGC1
----AGAGAAACCTTGCT---GCAGACACTTCCCCCAAGCCCACTGTTTTTCTTCCTTCAATTGCCGAAATCAACCATGATAATGCTGGAACATATCTTTGTCTCCTGGAGAAATTTTTCCCTGATGTGATTACAGTGTCTTGGAGAGTAAAAAATGACAAAAGAGCTCTGCCATCCCAGCAGGGA------AACACCATG---AAGACCAAGGACACATACATGAAGCTCAGCTGGCTGACCGTGACCGAAAACTCTATGGATAAACAACATGTGTGTGTTGTCAAACACCAGAAAAATATAGGAGGAATTGATCAAGAGATTATTTTTCCTTCAATAAAAGAA---------------------------------GTTGTCACCTCAGCTGTC------------------------------------------------------------------------------------------------------------------------------------------------ACTACTACTAAGCCTCCAAATGATTGTTTGACTGATGAAAGCAGTGCCCTGCGGCTGCAGCTC---ACGACCACCTCTGCCTATAACACCTACCTCTTACTCCTCCTCCTGAGCACAGTCTACTTTGTGGTCATCATTTCCTGTGTGTTTAGGAGAACCGGCGTCTGGAGTGACTGGAAGATCTCT-----------------------------------------------------------------------------------------------------------------------
>Oari_TRGC2pic
----AGAGAAACCTTGCT---GCAGACACTTCCCCCAAGCCCACTGTTTTTCTTCCTTCAATTGCCGAAATCAACCATGATAATGCTGGAACATATCTTTGTCTCCTGGAGAAATTTTTCCCTGATGTGATTACAGTGTCTTGGAGAGTAAAAAATGACAAAAGAGCTCTGCCATCCCAGCAGGGA------AACACCATG---AAGACCAAGGACACATACATGAAGCTCAGCTGGCTGACCGTGACCGAAAACTCTATGGATAAACAACATGTGTGTGTTGTCAAACACCAGAAAAATATAGGAGGAATTGATCAAGAGATTATTTTTCCTTCAATAAAAGAA---------------------------------GTTGTCACCTCAGCTGTC---------------ACTACTACTGAGCCTCCAACTACTGAGCCTCCAACTACTGAGCCTCCAAATGATTGTTTGACTGATGAAAGCAAAGTTACAGGTACTGGTTCTAAAACAGCTTGTCTGAAAGACGAACGTGGAAGT------------CACTGGTGATACTAATTCTACAAAGGCATGTCAGGA------AGGTGAAAGCAGTGCCCTGCGGCTGCAGCTCACGACCACCTCTGCCTATTACACCTACCTCTTACTCCTCCTCCTGAGCACAGTCTACTTTGTTGTCATCATTTCCTGTGTGTTTAGGAGAACCGGCAACTGCTGTGACGGGAAGATCTC------------------------------------------------------------------------------------------------------G-
>Oari_TRGC3
----ATAGAGACCTTGAT---AAAGACATGTCTCCCAAGCCCACTATGTTTCTTCCTTCGATTACGGAAATCAAGCGTGATAATAGTGGAACATATCTTTGTCTTCTGGAGGACTTTTTCCCTCATGTTATTAAGGTTTATTGGAGAGAAAAAAGAGGCAACAAAGTTTTGCCATCCCAGGAGGGA------AAAACCATT---AAGACTCTTGACACATACATGAAGTTCAGCTGGCTGACTGTGTCTGGAAACTCCATGGATAAAGAACACATGTGTATCGTCAAACATGAGAAAAATAAAAGAGGAACCAATCAAGAGATTCTTTTTCCGGCAGTGAATGAA---------------------------------GTTGTCTCTTCAGTTGTC------------------------------------------------------------------------------------------ACTACTACTAAACCTCCAAATGATGGTTTGAAGGATAAAAGTGAAAAACAAGTCCCTGTTGCAAATTCTACAAAAGCATGTCTGAAAGATGAAAACAATACCCTGCAGCTGCAGCTC---ATGAGCACCTCTGCCTATTACACATACCTCCTCCTCCTCATTAAGAGCACAGCCTACTTTGCCATCATCACCTCCTGTGTGTTCAGGAGAACAGGCGTCTGTGGCAATCAGAAGAGCTCG-----------------------------------------------------------------------------------------------------------------------
>Oari_TRGC4
----ATAGAAACCTTGCT---ACAGACCTTTCACCCAAGCCCATTATTTTTCTTCCTTCAATTGCTGAAATCAACCACAGTAAAACTGGAACATACCTTTGTCTTCTGGAGAAATTTTTCCCTGATATTATTAAGGTTTATTGGAAAGAAAAGGATGGCAACAGAGCTCTGCCATCCCAGCAGGGA------AATACCATG---AACACCACTGACACATACATGAAGCTCAGCTGGCTGACCGTGACTGAAAACTCCATGGATAAAGAACATATCTGTGTCGTCCAACATGAGAGAAATATAAGAGGAATTAATCAAGAGATTCTTTTTCCTTCAATAAATGAA---------------------------------GTTGTCAGCTCAATTGTC---------------------------------------------CCTACCACTGAGTCTCCCAGTGACTGTTTAAACCAGGAAAGCAAAGTTACCGGCACTGGTTCTAAAAAAGCTTGTCTGAAAGATGAAAGCGAAGTCACTGCTGATAATAATTCTACAAAAGTGTGTCTGGAAGATGAAAGCAATACCCTGCAGCTGCAGCTC---ATGAACACCTCTGCCTATTACACATACCTCCTCCTCCTCCTCAAGAGTGTGGTCTACTTTATCATCATCACCTCCTGTGTGTTTCGGAGAACAGGCATGTGCTGTGATGGGAAGAACTTG-----------------------------------------------------------------------------------------------------------------------
>Oari_TRGC5
---GATAGAAGGCTTGAT---GGAGACTTGTTTCCCAAGCCCACTATATTTTTTCCTTCAGTTGAGGAAGTAAAACGCCATAGTGCTGGAACACATCTTTGCCTTCTTCAGAATTTTTTCCCTGATGCTATTAAGGTACAATGGAAAGAAAAGAATGGCAATACAATTCTGGAATCCCATCAGGGA------AATATCATC---AAGACTAATGACACATACATGAAATTCAGCTGGCTGACTCTGACTAAAAAGGCAATGGGAAAAGAACATGTATGTATCGTCAAACATGAGAATAACAAAGGAGGACGTGATCAAGAGATTCTTTTTTCTCCAGTTAACAAA---------------------------------------------------------------------------------------------------------------------------------------------------------------------------------------------------------GAGGTTGCTACACATGCCTGCATGAAAAAAGGAAGTGATACCCTGCAGCTGCAGTTT---GCGAGCACCTCTGCCTATTATACCTACCTCCTCCTCCTCCTCAAGAGCATGATCTACTTCTCCATCATCGCCTTCTGTGTGTTCTGGAGGATAGGCATCTTCAGCAATGGGAAGATTTTC-----------------------------------------------------------------------------------------------------------------------
>Oari_TRGC6
----ATAAAAACCTTCCT---ACAGATATCATCCCCAAACCCACAATTTTTCTTCCTTCAATTAATGAGGTCAACCATCAACAGACTGCAACATATCTTTGTCTCCTGGAAAATTTTTTCCCTGACGTTATTAAGGTTTCTTGGAAAGAGAAGAATGGCAAAAGAGTTCTGCCATCCCAGCAGGGA------AATACCATG---AAGACCAATAACACATACATGAAGTTCAGCTGGCTGACAGTGACAGAAGACTCCATGAAGAAAGAGCACATGTGTATCGTCAGACTTGAGAAAAACGCAGGAGGAAAAGATCAAGAGATTCTTTTTCCTGCAGTGAATGAA---------------------------------GTTTTCAGCCCAGTTGTC---------------------------------------------GCTACTACTGAGCCTCCGGATGATTGTTTGCAAGATGAAAGTGAAGTCACTGATACTGATTTTACAAAAGTTTGTTCAAGAGGTGAAAGTGAAGTCACC---------GATTCTACAAAAGCATGTCTGAAAGATGAAAACAATACCGTGGAGCTGCAGTTG---GCGTACAACTCTGCTTACTACACCTACCTCCTCCTCCTCCTCAAGAGTGCCATCTACTTTGTCACCAGCTCCTGCTGTGTTTTTAGGAGAACAGGTGTCTGCCATGATGGGAAGAGCTCG-----------------------------------------------------------------------------------------------------------------------
>Sscr_TRGC2ic
---GACAGAAATCTTGCT---ACAGACATGACCCCCAAGCCCACTGTTTTCCTTCCTTCAATTGCTGAGATAGAGCACTCTAAGGTTGGAACATACCTTTGTCTTCTGGAGAAGTTTTTCCCTAATGCTATTCAGGTTTATTGGAAAGAAAAGAATGACAACAGAGTTCTGGAATCCATGCAAGGA------AACACCGTG---AAGACTGATGACACATACATGAAATTCAGCTGGCTGACTGTGAGTGAAGAGTCCATGGGTAAAGAACACATATGTTTCGTCAAACATGAGAAAAACAGAGTAGAACCTGTTCAGGAGATTCTTTTTCCTTCAATTAATGAA------------------------------------------------------------------------------------------------------------------------------------------------------------------------------------------------------------------------------------------------------------------------------------------------------------------------------------------------------------------------------------------------------------------------------------------------------------------------------------------------------------------G-
>Sscr_TRGC1ic
---GATAGAAACCTTGCT---GCAGACATGTCCCCTAAGCCCACTATATTTCTTCCTTCGATTGCTGAAATAAACCTCCATAACACTGGGACACATCTTTGTCTTCTTGAGAAATTTTTCCCTGATGCTATTAAGGTATATTGGAAAGAAAAGAATGGCAATACGGTTCTGGATTCCCAGCAGGGA------GATGTCATC---CAGACTAACGACACGTACATGAAATTCAGCTGGCTGACGGTGACTCAAAAGTCAGCAGACAAAGAACACATATGTATCGTCAAACATGAGAATAACAAAAGAGGAACTGATCAAGAGATTCTTTTTCCTTCAATGAACAAA---------------------------------------------------------------------------------------------------------------------------------------------------------------------------------------------------------------------------------------------GGTACAATGCAACTGCAGCTC---ACAAACACCTCTGCCTATTACACCTACCTCCTTCTACTCCTCAAGAGCGCCCTCTACTTCGCCATCATCACCTACTGTCTGTTTCGAGAAACAACAGTCTGTAGCGCCTGGAAGAGGTCC-----------------------------------------------------------------------------------------------------------------------
>Sscr_TRGC3ic
---GACAGAAATCTTGCT---ACAGACATGACCCCCAAGCCCACTGTTTTCCTTCCTTCAATTGCTGAGATAGAGCACTCTAAGGTTGGAACATACCTTTGTCTTCTGGAGAAGTTTTTCCCTAATGCTATTCAGGTTTATTGGAAAGAAAAGAATGACAACAGAGTTCTGGAATCCATGCAAGGA------AACACCGTG---AAGACTGATGACACATACATGAAATTCAGCTGGCTGACTGTGAGTGAAGAGTCCATGGGTAAAGAACACATATGTTTCGTCAAACATGAGAAAAACAGAGTAGAACCTGTTCAGGAGATTCTTTTTCCTTCAATTAATGAA---------------------------------------------------------------------------------------------------------------------------------------------------------------------------------------------------------------------------------------------GATACCCTGCAGCTGCAGCTC---GAGAACACCTCTGCCTACTACACCTACCTCCTCCTCCTCCTCAAGAGTACCCTCTACTTCGCCACCGTCCTCTCCTGTCTGTTTAGGAGAACA---GTCTGCAGCAGTGGGAAGACCTCC-----------------------------------------------------------------------------------------------------------------------
>Sscr_TRGC4ic
---GATATAAACCTTGCT---TCAGACATTTCCCCCAAGCCCACAGTGTTTCTTCCTTCGATTGCTGAGATAAAGCTCCATAATGCTGGAACATACCTTTGTCTTCTGGAGAATTTTTTTCCTAATGTTATTAAGGTTTATTGGAAAGAAAAGAATGGCAACAAAGTGCTGGAATCCCAGCAGGGA------AATACCATG---AGGACGACTAACACATACATGAAATTCAGCTGGTTGACTGTGAGCAAAACAGCCATGGATAAAGAACACAAGTGTGTCGTCAAACACGAGAAAAATAGAGGGGGAGTTGATCAAGAGATTATTTTTCCTTCAGTGAATGAA---------------------------------------------------------------------------------------------------------------------------------------------------------------------------------------------------------------------------------------------GATACCCTGCAGCTGCAGCTC---GAGAACACCTCTGCCTACTACACCTACCTCCTCCTCCTCCTCAAGAGTTCCCTCTACTTCGCCACCACCATCTCCTGTCTGTTTAGGAGAACA---GTCTGCAGCAGTGGGAAGACCTCC-----------------------------------------------------------------------------------------------------------------------
>Sscr_TRGC5p
---GATATAAACCTTGCT---TCAGACCTTTCCCCCAAGCCCACAGTGTTTCTTCCTTCGATTGCTGAGATAAAGCTCCATAATGCTGGAACATACCTTTGTCTTCTGGAGAATTTTTTCCTAATGTTATTAAGGTTTATTGGAAAGAAAAGAATGGCAACAAAGTCCTGGAATCCCAGCAGGGAA------ATACCATGA---GGACGACTAACACATACATGAAATTCAGCTGGTTGACTGTGAGCAAAACAGCCATGGATAAAGAACACAAGTGTGTCGTCAAACACGAGAAAAATAGAGGGGGAGTTGATCAAGAGATTATTTTTCCTTCAGTGAATGAAG---------------------------------------------------------------------------------------------------------------------------------------------------------------------------------------------------------------------------------------------------------------------ATTCACTGCAGCTGCAGCTTGAGAACACCTCTGCCTACTACACCTACCTCCTCCTCCTCCTCAAGAGTACCCTCTACTTTGCCATCATCACCTGCTGTCTGTTTAGGAGAACAGTCTGCAGCAGTGGGAAGACCTCCT---------------------------------------------------------------------------------------------------GA
>Cfam_TRGC2
---GATAAAAGTCCTGAA------GACATTTCCCCCAAGCCCACAATTTTTCTTCCTTCGATTGCTGAAATAAAAGCCCATCAGGTTGGAACGTATATTTGTCTTCTTGAGGATATTATTCCTGATATTTTTAAGATAGATTGGAAAGAAAAGAACAGCAAAACAATTCTGCAATCCCAGCAGGGA------AACACCGTG---AAGACTAAGGACACATACATGAAATTCAGCTGGGTGACTGTGACTGAAAAATCAATGGATAAAGAACACCAATGCATTGTCAAAGATGAGAGGAATAAAGAAAGGGTTAATCAAGAGATTGATTTTCCTTCAATAAACAAA---------------------------------GATTTGGTGGCAAGGATG------------------------------GAATCCGATATGGACCCTGCGGGGCATTCAGAGCCAAAGCAAAACACAGAGGTGGTAACTTTGAACCCTGCCAGTTCAAGATCTTTCAGGCCTGTCCTTAGCACTGTGGAATTTGCTGCTATTAACTCTACAGAAGCTTCCCTGCATGATGAAAATGATCCCCTGCAGCTTCAACTC---ATGAACACCTCTGCCTACTACACCTACCTCCTCCTCCTCCTGAAGAGCCTGATGTACTCCATCATCACTGCCATCTGTCTGCTTGGGAGATCAGTGTTCGATGGCAATGGGAAGAGTTCT-----------------------------------------------------------------------------------------------------------------------
>Cfam_TRGC3
---nATAAAAGTGCCAAT---GAAGACACTTCCCCCAAGCCCACAGTTTTTCTTCCTTCGATTTCTGAAATAAAAATCCATAAGGCTGGAACATATCTTTGTCTTCTCGAGGATTTTTTTCCTGAAATTATCAAGGTAGATTGGAAAGAAAAGAATGACCAAACAGTTCTGCAATCCCAGCAGGGA------AACACTATG---AAGACTAAGGACACATACATGAAATTCAGCTGGCTGACCGTGACTGGAGCGTCTATGGATAAAGAACACAAATGTATTGTCAACCACGAGAGTGATAGAGGAGGGATTAATCAAGAGATTCTTTTTCCTTCGATAAATGAA---------------------------------GATTTGGTAGCGAGGATG------------------------------GAATCTGATGTTGACTCCGAAGGGCATTCAGAGGCAAAGCAAAACACAGAGGTGGTAACTGTGAGCCCTCTAAGTTCACGATCTTTCCCACCTGGCGCAAGCACTGTGGAACTCGTTGCTCTTAACTCCACAGAAGCTTCCCTGGATGATGAATATGACCCCCTGCAGCTGCAGCTC---ATGAACACCTCTGCCTACTATACCTACCTCCTCCTCCTCCTGAAGAGTCTGACGTACTCCATCATCATCACCATCTATCTGCTTGGGAGATCAGTGCTCAATGGTAATGGGAAGAGTTCC-----------------------------------------------------------------------------------------------------------------------
>Cfam_TRGC4
---GATAAAAGTCCTGAA------GACATTTCCCCCAAGCCCACAATTTTTCTTCCTTCAATTGCTGAAATAAAAGTCCATAAGGCTGGAACATATCTTTGTCATCTTGAGGAAAATATTCCTGATGTTTTTAAGATAGATTGGAAAGAAAAGAACGTCAAAACAATTCTGCAATCCCAGCAGGGA------AACACCGTG---AAGACTGAGGACACATACATGAAATTCAGCTGGGTGATCGTGACTGAGGAATCATTGGATAAAGAACACCAATGCATCGTCAAAGATGAGAGGAATAAAGAAAGGGTTAATCAAGAGATTGATTTTCCTTCAATAAACAAA---------------------------------GATTTGTTGGCAAGGATG------------------------------GAATCCAATGTGGACCCCACGGGGCATTCAGAGGCAAAGCAAAACACAGAGGTGGTAACTTTGAACCCTTCCAGTTCAAGATCTTTCAGGCCTGTCCCCAGCACTGTGGAACTCACTGCTATTAACTCTACAGAAGCTTTCCTGGATGATGAAAATCACACCCTGCAGCTGCAGCTC---ATGAACACCTCTGCCTACTACACCTACCTCCTCCTCCTCCTGAAGAGCCTGATGTACTCCATCATCATCACCATCTGTTTACTTGGGAGACCAGTGCTTGATGGCAATGGGAAGAGTTCC-----------------------------------------------------------------------------------------------------------------------
>Cfam_TRGC5
---GATAAAAATCCTGAT---GAAGACATTCCCCCCAAGCCCACAGTTTTTCTTCCTTCAATTACTGAAATTAAAGACCACAACACTGGAACATATCTTTGTCTTCTTGAGGATTTTTTCCCTGATGTTATCAAGATTGACTGGAAAGAAAAAGATGATAAAACAGTTCTGCAATCCCAGCAGGGA------GATACCATG---AAGACTAAGGACACATACATGAAATTCAGCTGGCTGACCGTGACTCAAGAATCAATGGCTAAAGATCACAAATGCATGGTCAAACATGAGAGGAATAAAGGAAGGGTTGACCAAGAGATCGATTTTCCTTCAATAAACAGA---------------------------------ATTTTGGTGGCAGCGATT------------------------------------------------------------------------------CAATCCAATATGGACTCCCAGAGGCATTCAGAGACAAGGAGGAAGAGACAGGTGGTAACTGTGAGCCCTCTAAGTTCACAATCTTTCTCAACTGTTCCAAGCACTGTGGACAACCAGCAGCTGCAGCTC---ATGAACACCTCTGCCTACTATATCTATATCCTCCTCCTCTTCAAGAGCTTGATGTACTCCATCATCATCACCATCTGTCTGCTTGAGAGACCAGCGCTCGATGGCAATAGGAAGAAC--------------------------------------------------------------------------------------------------------------------------
>Cfam_TRGC1
---nATAAAAGTCCTGAT---GAAGACATTTCCCCCAAGCTCACAGCTTTTCTTCCTTCAATCGCTGAAAGAACACTCCATATGGCTGGAACATATCTTTGT---------CCTTTTTTGCCTGATGTTATCAAAATAGATTGGAAAGAG---AATGGCAGAACAATTCTGCAATCCCAGCAGGGA------GACACTATG---AAGACTAAAGACAAATACATGAAATTCAGCTGGCTGACCGTGACTGACGTGTCCATGGATAATGAGCACAAAAGCATCGTCAAACACAAGAGTAATAAAGGAGGGGTTGATCAAGAGATTCTTTTTCCTTCAATAAACAAG---------------------------------GAGCTCACTGCTATTAAC------------------------------------------------------------------------------------------------------------------------------------------------------------TCTACAAAAACTTCTCTGAAAGATGATAATGCCCCCATGCAGCTGCAGCTC---ATGAACATCTCTGTCTGCTACATCTACACCCTCCTCCTCTTCAAGAGCCTGGTCTATTCTGCCATCATCACCACCCATTTTCTTGGGAGACCAGCACTCTATGGCAATGGAAAGAGTTCC-----------------------------------------------------------------------------------------------------------------------
>Cfam_TRGC6
---gatagaaaccttaat---gtaggcacttcccccaagcctacaatttttcttccctcaattgctgaaacaacactccacaatgctggaacatatctttgtcttcttgagaattttttccctgatgttatcaagatagactggaaagaaaagaatgacaaaacagttctgaaatcccagcaggga------gataccata---aagacttatgacacatacatgaaattcagctggctgaccgtgactggagtgtcagtgaataaagaatacaaatgtatcatcaaacatgagaggaataaaggaggagttgaacaagagattctatttccttcacagaaaaaa---------------------------------gagctcactgctattacc-----------------------------------------------------------------tccgcaaaaccttctatgagatatgaagatgacgtcctgcagctgcagctcatgaacacctctgcctactacatctacctcctcctcctcctcaagagcctggcctactccgtcgcgatcaccttctatctacttggagaccagcattctgtggcaatgggaagagttccc---------------------------------------------------------------------------------------------------------------------------------------------------------------------------------------------------------------------
>Cfam_TRGC7
---nATAGAAGCCTTGAT---GCAGACAATTCCCCCAAGCCCACCACTTTTTTCCCTTCAATTGCTGAAACAACACTTCACAATGCTGGAACGTATCTTTGTCTTCTCGAGAATTTTTTCCGTGATGTTATCAAGATAGATTGGAAAGAGAAGAGTGGCAAAACAATTCCACAATCCCAGCAGGGA------AACACTATG---AAGACTAAGGACACATTCATGAAATTCAGCTGGCTGACTGTGATGGGAGCATCAATGGATAAAGGATACAAATGTGTCATCAAACATGAGAGAAATAAAGGAAGGGTTGATCAAGAGATTCTGTTTTCTTCCCAGATAAAA---------------------------------GAGCTCACTGCTATTACC------------------------------------------------------------------------------------------------------------------------------------------------------------TCAACAAAATATTCTCTGAAAGATAAAAATGATCCCCTGCAGCTGCAGCTC---ATGAACACCTCTGCCTACTACACCTACCTCCTCCTCCTCCTCAAGAGCCTGGTCTACTCCGTCGTCATCACCTTCTATCTGCTTGGGAGACCAGCATTCTGTGGCAATGGGAAGAGTTCC-----------------------------------------------------------------------------------------------------------------------
>Cfam_TRGC8
---GATAGAAGCCTTGAT---ACAGACATTTCCCCCAAGCCCACAATTTTTTTCCCTTCAATTGCTGAAATAAAACTCCATAAGACTGGAACATATCTTTGTCTTGTTGAGAATTTTTTCCCTGAAGTTATCAAGATACATTGGAAAGAGAAGAATGGCCAAATGATTCTGAAATCCCAGCAGGGA------GACACCGTG---AAGACTAATGACACATTCATGAAATTCAGCTGGCTGACCGTGGCAAAAAAGTCAATGGCTGAAGAACAACAATGTATCATCACACACGAGAATAATAAAGAAGGGATTAATAAGGAGATTCTTTATCGTTCAATGAAGAAA---------------------------------GAGCTCACTGCTATTAAT------------------------------------------------------------------------------------------------------------------------------------------------------------------------TCTACAAAAACTGATGATGACATACTACAGCTACAGCTG---AAGACCACCTCTGCCTACTACACCTACCTCCTCCTCTTCCTCAAGAGCCTGATGTACTCCATCATCACCGCCTTCTGTCTGTTTAGGAGACCAGCGCCCTGTGGCAATGGGAAGAGTTCC-----------------------------------------------------------------------------------------------------------------------
>Amel_TRGC1ic
---GATAGAAACCTTGAT---GCAGACACATTCCCCAAGCCCACAATTTTTTTTCCTTCAATTGCCGAAATAAAGTTCCATAAAGTTGGAACATATCTTTGTCTTCTTGAGAATTTTTTCCCTGAAGTTATCAAGATAGATTGGCAAGAAAAGGATGGCAAAAGAATTCTGACATCGCGGCAGGGA------GACACCGTG---AAGACTAACGACACATACATGAAATTCAGCTGGCTGACTGTGACTAAAAAGTCAATAGCTAAAGAACACAAATGTATCGTCACACACACGAGTAATAAAGGAGGGGTTAACGAAGAGATTCTTTTTCGTTCAATGAAAAAA---------------------------------------------------------------------------------------------------------------------------------------------------------------------------------------------------------------------------------------------GCCACCCTGCAGCTGCAGCTC---GCGAACACGTCTGCCTACTACACCTACCTCCTCCTCTTCTTCAAGACCCTGGTCTACTCCGCCATCATCGCCTTCTATCTGTTTGGGGGACCAGCGCTCTGTGGCAATGAGAAGAGTTCC-----------------------------------------------------------------------------------------------------------------------
>Amel_TRGC2ic
----ATAGAAACCTTGAT---GCAGACCTTTCCCCCAAGCCTACAATTTTTTTTCCTTCAATTGCTGAGAGAGAGCTCCAAAAGGCTGGAACGTATCTTTGTCTTCTTGAAGACTTTTTCCCTGATGTTATCAAGACAGATTGGCAAGAAAAGGATGACAAAACAATTCTGACATCCCAGCAGGGA------GACGCAATC---AAGACTAACGACACATACATGAAATTCAGCTGGCTGACCGTGACTGGAGCATCATTGGATAAAGAACACAAATGTATCGTCAAACACGAGCGGAATAAAGGAGGGGTTGATCAAGAGATTCTATTTTCTTCCCATATAAAA---------------------------------------------------------------------------------------------------------------------------------------------------------------------------------------------------------------------------------------------GCCACCCTGCAGCTGCAGCTC---GCGACCACCTCTGCCTACTACACCTACCTCTTCGTCCTCCTCAAGAACGGGATCTACTCCGCCGTCATCGCC------------------TCAGCACTCTGTGCCAATGGGAAGAGTTCC-----------------------------------------------------------------------------------------------------------------------
>Amel_TRGC3ic
---GATAGAAGTCCAAAT---GCAGACATTTCCCCCAAGCCCACAATTTTTCTTCCTTCAATTGCTGAAATAAAAGCCCAGAAGGCTGGAACATATCTTTGTCTTCTCGAGGACTTTTCCCCAGACATTATCAAGATAGATTGGCAAGAAAAGGATGACAAAACAATTCTGACATCCCAGCAAGGA------GACACCATG---AAGACTAAAGACACATACATGAAATTCAGCTGGCTGACCGTGACTGAAGCGTCACTGGATAAAGAACACAAATGTATCGTCAAACATGAGAGTGATAGAACAAAGGTTAATCGAGAGATTCTTTTTCCTTCAATAGACAAA------------------------------------------------------------------------------------------------------------------------------------------------------------------------------------------------------------------------------------------------------------------------------------------------------------------------------------------------------------------------------------------------------------------------------------------------------------------------------------------------------------------G-
>Amel_TRGC4ic
---GATAAAAGCCCTGAT---GAGGACATATCCCCCAAGCCCACAGTTTTTCTTCCTTCAATTGCTGAAATAAAAGTCCAGAAGGCTGGAACATATCTTTGTATTCTTGAGGATTTTTTCCCTGACATTATCGAGATAGATTGGAAAGAAAAGGATGGCAAAACAATTCTGAAATCCCAGCAGGGA------GACTCCATA---AAGACTAAGGACACATACATGAAATTCAGCTACCACCCTGCAGCTGCAGCT---------CACGAACACGTCTGCCTACTACAC------------------------------------CTACGTCCTCCTTCTCCTCAA---------------------------------------------------------------------------------------------------------------------------------------------------------------------------------------------------------------------------------------------GAGCCTGGTCTACTCCGCCATCACGGCCGTCTGTCTGATTGGGAGACCAGCGCTCTGTGGCAATGGGAAGAGTTC------------------------------------------------------------------------------------------------------------------------------------------------------------------------------------------C-
>Amel_TRGC5ic
---GATAAAAGCCCTGAT---GAAGACATATCCCCCAAGCCCACAATTTTTTTTCCTTCAATTGCTGAAATAAAAGTCCAGAAGGCTGGAACATATCTTTGTCTTCTTGAGGATTTTTTCCCTGATGTTATCAAGATAGATTGGAAAGAAAAGGATGGCAAAACAGTTCTGACATCCCAGCAGGGA------GACACCGTG---AAGACTGAGGACACGTACATGAAATTCAGTTGGCTGACCTTGACTGAAGCGTCGTTGGATAAAGAACACAAATGTATCGTCAAACATGATAAAAATAAAAAGGGGGTTGATCGAGAGATTCTTTTTCCTTCAATAGACAAA------------------------------------------------------------------------------------------------------------------------------------------------------------------------------------------------------------------------------------------------------------------------------------------------------------------------------------------------------------------------------------------------------------------------------------------------------------------------------------------------------------------G-
>Amel_TRGC6ic
---GATAACATTCCTGAT---AAAGACATTTCCCCCAAGCCCACAATTTTTCTTCCTTCGATTGCTGAGGTAAAAGTCCATAACGCTGGAACATATCTTTGTCTTCTTGAGGATTTTTTCCCTGACATTATTAAGATAGATTGGAAAGAAAAGGATGGCAAAACAATTCTGAAATCCCAGCAGGGA------GACTCCATA---AAGACTAAGGACACATACATGAAATTCAGCTGGCTGACCGTGACTGGAACGTCAATGGTTAAAGACCACAAATGTATCGTCAACCACGAAAGTGATAGAAGAAGGGTCGATCAAGAGATTCTGTTTCCTTCAATAAACAAA------------------------------------------------------------------------------------------------------------------------------------------------------------------------------------------------------------------------------------------------------------------------------------------------------------------------------------------------------------------------------------------------------------------------------------------------------------------------------------------------------------------G-
>Amel_TRGC7ic
---GATAAAAGTCCTAAT---GAAGACATTTCCCCCAAGCCTACAATTTTTCTTCCTTCAGTTGCTGAAAAAAGACTCCATGATGCTGGAACATATCTTTGTCTTCTTGAGGATTTTTTCCCTGACATTATTAAGATAGATTGGAAAGAAAAGGGTGGCAAAACAATTCTGAAATCCCAGCAGGGA------GACACCATG---AAGACTAAAGACACATACATGAAATTCAGCTGGCTGACCGTGACTGGAGCATCAATGGATAAAGACCACAAATGTATCGTCACACATAAAAATAATAAAGGAGGGGTTGATCAAGAGATTCTGTTTCCTTCAATAAAAAAA------------------------------------------------------------------------------------------------------------------------------------------------------------------------------------------------------------------------------------------------------------------------------------------------------------------------------------------------------------------------------------------------------------------------------------------------------------------------------------------------------------------G-
>Amel_TRGC8ic
---GATAAACATCCTATT---GAAAACTCTTCCCCCAAGCCCACAATTTTTCTTCCTTCGATTGCTGAGGTAAAAGTCCATAACGCTGGAACATATCTTTGTCTTCTTGAGGATTTTTTCCCTGGTGTTATCAAAATACATTGGCAAGAAAAGGATGGCAAAACAATTCTGAAATCCCAGCAGGGA------GAAACCATG---GAGACTAACAACACATACACGAAATTCAGCTGGCTGACTGTGACTGGAGCGTCAATGGATATAGAACACAAATGCATCGTCAAACACAAGAGTAATAAAGGAAGGGTTGATCAAGAAATTCTTTTTCCTTCAATAAACAAA------------------------------------------------------------------------------------------------------------------------------------------------------------------------------------------------------------------------------------------------------------------------------------------------------------------------------------------------------------------------------------------------------------------------------------------------------------------------------------------------------------------G-
>Amel_TRGC9ic
---GATAGAAGCCTTAAT---GCAGACATTTCCCCCAAGCCCACAATTTTTCTTCCTTCAATTGCTGAAAGAAGACTCCATGATGCTGGAACATATCTTTGTCTTCTTGAGGATTTTTTCCCTGATGTTATTAAGATAGATTGGAAAGAAAAGGATGGCAAAACAATTCTGAAATCGCAGCAGGGA------GACACCATA---AAGACTAAGGACACATACATGAAATTCAGCTGGCTGACCGTGACTGGAGTGTCACTGGATAAAGAACACAAATGTACCGTCAAACACGAGTGGAATAAAGGAGGAGTTGATCAAGAGATTCTATTTCCTTCACAGAAAAAA---------------------------------------------------------------------------------------------------------------------------------------------------------------------------------------------------------------------------------------------GCCACCCTGCAGCTGCAGCTC---ACGAACACGTCTGCCTACTACACCTACGTCGTCCTCCTCCTCAAGAGCCTGGTCTACTCCGCCATCACCGCCGTCTGTCTGCTCAGGAGGCCAGCGCTCTGTGGCAATGGGAAGAGTTCC-----------------------------------------------------------------------------------------------------------------------
>Lwed_TRGC2
----ATAGAAACCTTGAT---GCAAACATTGCTCCTAAGCCCACAATTTTTTTTCCTTCAACTACTGAGAGAGAACTCCATAAGGCTGGAACATATCTTTGTCTTCTTGAGAATTTTTTCCCTGATGTTATCAAGATAGATTGGAAAGAAAAAGATAGCAAAACAATTCTGAAATCGCAGCAGGGA------GACACCATG---AAGACTAATGACACATACATGAAATTCAGCTGGCTGACCGTGACTGGAGCGTCAATGGATAAAGAACACAAATGTATTGTCAAACATGAGCGGAATAAAGGAGGGGTTGATCAAGAGATTCTATTTTCTTCCCACATAAAA---------------------------------GAGCTCACTGCTATTAAG------------------------------------------------------------------------------------------------------------------------------------------------------------TCTACAAAAGCTTCTCTGAAAGATGAAAATGACACCCTGCAGCTGCAGCTC---ATGAGCACCTCTGCCTACTACATCTACCTCCTCCTCTTCTTCAAGAACCTGATTTACTCCACCATCATTGCCTTCTATCTGCTTGGGAGACCAGCATTCTGTGGCAATGGGAAGAGT------------------------------------------------------------------------------------------------------------------------TC
>Lwed_TRGC1ic
----ATAAAAGCCCTGAT---GCAGACAATTCCCCCATTCCCACAATTTTTTTTCCTTCAATTGCTGAAATAAAATTCCATAAGGCTGGAACATATCTTTGTCTTCTTGAGAATTTTTTCCCTGAAGTTATCAAGATACATTGGAAAGAAAAAGATGGCAAAACAATTCTGAAATCCCAGCAGGGA------GACACCATG---AAGACTAACGACACATACATGAAATTCAGCTGGCTGACCGTGACTAAAAAGTCAATGGCTAAAGAACAAAAATGTATTGTCACACACGAGAATAATAAAGGAGGGGTTGATGAAGAGATTCTTTTTCGTTCCATGAAAAAA------------------------------------------------------------------------------------------------------------------------------------------------------------------------------------------------------------------------------------------------------------------------------------------------------------------------------------------------------------------------------------------------------------------------------------------------------------------------------------------------------------------G-
>Lwed_TRGC4ic
----ATAAAAGTCCTGAT---GAAGACATTTACCCCAAGCCCACAATTTTTCTTCCTTCAGTTGCTGAAATAAAAATCCATAAGGCTGGAACATACCTTTGTCTTCTTGAGGATTTTTTCCCTGACATTATCAAGATAGATTGGCAAGAAAAGGATGGCAAAACAATTCTGAAATCCCAGCAGGGA------GACACTATG---AAGACTAAGGACACATACATGAAATTCAGCTGGCTGACTGTGACTGAAGCATCAATGGATAAAGAACACAAATGTATCGTCAACCATGAGAGTGATAAAACAAAGGTTAATCAAGAGATTCTTTTTCCTTCAATAAACAAA------------------------------------------------------------------------------------------------------------------------------------------------------------------------------------------------------------------------------------------------------------------------------------------------------------------------------------------------------------------------------------------------------------------------------------------------------------------------------------------------------------------G-
>Lwed_TRGC5ic
----ATAGAAGCCTTGAT---GCAGACATTTCTCCCAAGCCCACAATTTTCCTTCCTTCAATTGCTGAAAGAAGACTCCATAAGGCTGGAACATATCTTTGTCTTCTTGAGGACTTTTTCCCTGATGTTATTAAGATAGATTGGAAAGAAAAGGATGACGAAACAATTCTCAAATCGCAGCAGGGA------GACACCATG---AAGACTAATGACACATACATGAAATTCAGCTGGCTGACCGTGAGTGGAGTGTCAATGGATAAAGGACACAAATGTATCGTCAAACACGAGTGGAATAAAGGAGGAGTTGATCAAGAGATTCTATTTCCTTCACAGAAAAAC------------------------------------------------------------------------------------------------------------------------------------------------------------------------------------------------------------------------------------------------------------------------------------------------------------------------------------------------------------------------------------------------------------------------------------------------------------------------------------------------------------------A-
>Lwed_TRGC3ic
----------AGCTTGCT---GCTGTAAACTCCACAAAACCTTCTGTG------------------------------------------------------------------------------------------------------------------------------------------------------------AGATATAAAGAT------------------------------------------------------------------------------------------------------------------------------------------------------------------------------------------------------------------------------------------------------------------------------------------------------------------------------------------------------------------------------GACACCCTGAAGCTGCAGCTC---ATGAACACCTCTGCCTACTACACCTACCTCCTACTTCTCCTCAAGAGCCTGATCTACTCCAGCATCATCGCCATCTGTCTGCTTGGGAGACCAGCATTTTGTGGCAACGGGAAGAGT------------------------------------------------------------------------------------------------------------------------TC
>Oros_TRGC1
----ATAGAAGACTTGAT---GCAGACATTTCTCCCAAGCCCACAATTTTCCTTCCTTCAATTGCTGAAAGAAGACTTCATAAGGCTGGAACATATCTTTGTCTTCTTGAGGACTTTTTCCCTGATGTTATTAAGATAGATTGGAAAGAAAGGGATGACGAAACAATTCTGAAATCACAGCAGGGA------GACACCATG---AAGACTAATGACACATACATGAAATTCAGCTGGCTGACCGTGACTGGAGCATCAGTGGATAAAGAACACAAATGTATTGTCAAACATGAGCGGAATAAAGGAGGAGTTGATCAAGAGATTCTATTTCCTTCACAGAAAAAA---------------------------------GAGCTTGCTGCTATAAAC------------------------------------------------------------------------------------------------------------------------------------------------------------TCCACAAAACCTTCTGTGAGATATAAAGATGACACCCTGCAGCTGCAGCTC---ATGAACACCTCTGCCTACTACACCTACCTCCTCCTCCTCCTCAAGAGCCTGGTCTATTCCAGCATCATCGCCTTCTGTCTGCTTGGGAGACCAGAATTCTGTGGCAATGGGAAGAGT------------------------------------------------------------------------------------------------------------------------TC
>Oros_TRGC2
----ATACAAGTCCTGAT---GAAGACATTTCCCCCAAGCCCACCATTTTTCTTCCTTCAGTTGCTGAAATACAAATCCATAAGGCTGGAACATACCTTTGTCTTCTTGAGGATTTTTTCCCTGACATTATCAAGATAGATTGGCAAGAAAAGGATGGCAAAACAATTCTGAAATCCCAGCAGGGA------GACACTATGAAGAAGACTAAGGACACATACATGAAATTCAGCTGGCTGACTGTGACTGAAGCATCAATGGATAAAGAACACAAATGTATCGTCAACCACGAGAGTGGTAAAACAAAGGTTAATCAAGAGATTCTTTTTCCTTCAATAAACAAA---------------------------------GAGCTCGCTGTTATTAAC------------------------------------------------------------------------------------------------------------------------------------------------------------TCCACAAAATATTCTCTGAATGATGAAAACAACACCCTGCAGCTGCAACTC---GTGAACACCTCTGCCTATTACACCTACCTCCTCCTCCTTGGGAAGAGCCTGGTCTACTCCACCATCATCGCCATCTGTCTGCTTGGGAGACCAGCATTCTATGGCAATGGAAAGAGT------------------------------------------------------------------------------------------------------------------------TC
>Oros_TRGC3
----ATATAAGTCCTGAT---GAAGACATTTCCCCCAAGTCCACCATTTTTCTTCCTTCAGTTGCTGAAATAAAAATCCATAAGGCTGGAACATACCTTTGTCTTCTTGAGGATTTTTTCCCTGACATTATCAAGATAGATTGGCAAGAAAAGGATGGCAAAACAATTCTGAAATCCCAGCAGGGA------GACACTATGAAAAAGACTAAGGACACATACATGAAATTCAGCTGGCTGACTGTGACTGAAGCATCAATGGATAAAGAACACAAATGTATCATCAACCACGAGAGTGGTAAAACAAAACTTGATCAAGAGATTCTTTTTCCTTCAATAAACAAA---------------------------------GAGCTCACTGCTGTTAAC------------------------------------------------------------------------------------------------------------------------------------------------------------TCCACAAAAGCTTCTCTGAATGATGAAAATGACACCCTGCAGCTGCAACTC---AAGAACGCCTCTGCCTACTACACCTACCTCCTCCTCCTTCTGAAGAGCCTGGTCTAC---TCCATCATTGCCATCTGTCTGCTTGGGAGACCAGTATTCTATGGCAATGGGAAGAGT------------------------------------------------------------------------------------------------------------------------TC
>Oros_TRGC7
----ATAGAAACCTTGAT---GTAAACATTTCTCCCAAGCCCACAATTTTTTTTCCTTCAACTGCTGAGAGAGAACTCCATAATGCTGGAACATATCTTTGTCTTCTTGAGAATTTTTTCCCTGATGTTATCAAGATAGATTGGAAAGAAAAAGATAGCAAAACAATTCTGAAATCCCAGCAGGGA------GACACCATG---AAGACTAAGGACACATACATGAAATTCAGCTGGCTGACCGTGACTCGAGCATCAGTGGATAAAGAACACAAATGTATTGTCAAACACGAGTGGAATAAAGGAGGGGTTGATCAAGAGATTCTATTTTCTTCCCATATAAAA---------------------------------GAGCTCACTGCTATTAAC------------------------------------------------------------------------------------------------------------------------------------------------------------TCTACAAAAGCTTCTCTGAAAGATGAAAATGACACCCTGCAGCTGCAGCTC---ATGAACACCTCTGCCTACTACACCTACCTCCTCCTCCTCCTCAAGAGCCTGGTCTACTCCAGCATCATCACTTTCTATCTGCTTGGGAGACCAGCAATCTGTCACAAAGGGAAGAGT------------------------------------------------------------------------------------------------------------------------TC
>Oros_TRGC6ic
----ATAAAAGCCCTGAT---GCAGACAATTCCCCCATTCCCACAATTTTTTTTCCTTCAATTGCTGAAATAAAATTCCATAAGGCTGGAACATATCTTTGTCTTCTTGAGAATTTTTTCCCTGAAGTTATCAAGATACATTGGAAAGAAAAAGATGGCAAAACAATTCTGAAATCCCAGCAGGGA------GACACCATG---AAGACTAACAACACATACATGAAATTCAGCTGGCTGACCGTGACTAAAAAGTCAATGGTCAAAGAACAAAAATGTATCGTCACACACGAGCATAATAAAGGAGGGGTTGATGAAGAGACTATTTTTCGTTCAATGAAAAAA------------------------------------------------------------------------------------------------------------------------------------------------------------------------------------------------------------------------------------------------------------------------------------------------------------------------------------------------------------------------------------------------------------------------------------------------------------------------------------------------------------------G-
>Oros_TRGC4ic
----------------------------------------------------------------------------------------------------------------------------------------------------------------------------------------------------------------------------------AGCTCACTGCTGTTAACTCCACAAAAGCTTCTCTGAATGATGAA------------------------------------------------------------------------------------------------------------------------------------------------------------------------------------------------------------------------------------------------------------------------------------------------------------------------AATGCCCTGCAGCTGCAACTC---AAGAACGCCTCTGCCTACTACACCTACCTCCTCCTCCTTCTGAAGAGCCTGGTCTAC---TCCATCATTGCCATCTGTCTGCTTGGGAGACCAGTATTCTATGGCAATGGGAAGAGT------------------------------------------------------------------------------------------------------------------------TC
>Oros_TRGC5ic
-------------------------------------------------------------------------------------------------------------------------------------------------------------------------------------------------ACACCGTG------------------------------------------------------------------------------------------------------------------------------------------------------------------------------------------------------------------------------------------------------------------------------------------------------------------------------------------------------------------------------------------------------CAGCTGCAGCTC---ATGAACACCTCTGCTTATTACACCTACCTCCTCCTC------AAGAGCCTGATCTACTCTGGCATCATCACCTTCAATCTGCTTGGGAGACCAGCACTCTGTGACAATCGGAAGAGT------------------------------------------------------------------------------------------------------------------------TC
>Tman_TRGCic
-------------------------------------------------------------------------------------------------------------------------------------------------------------------------------------------------ATACCCTG------------------------------------------------------------------------------------------------------------------------------------------------------------------------------------------------------------------------------------------------------------------------------------------------------------------------------------------------------------------------------------------------------CGGCTGCATCTC---ACCGACACCTCTGCGTATTACACCTACCTCCTCCTCCTTCTCAAGAGTGCCATCTACTTGGCCATCGTGGGATTCTGTCTGCTCAGAAGAACAGCAGTCTATGGCGGTGGAAAGAGT------------------------------------------------------------------------------------------------------------------------CC
>Lafr_TRGC1ic
---GATAAAAACCTTGAT---GCAGACCTTTCCCCCAAGCCCACAATTTTTCTTCCTTCAGTTGCTGAACGAATCCAGCACAAAGCTGGAACATATCTTTGTCTTCTTGAGAAATTTTTCCCTGATGTTATTAAAGTAGATTGGAAAGAAAAGAACAGCGAAAGGATTCTGGAGTCCCAGCAAGGA------GATACGATA---AAGACTGGTGACACCTTCATGAAATTCAGCTGGCTGACCGTGACAGAAAAGTCGTGGGATAAAGAACACCAATGTGTGGTCAAACATGAGAACATTAAAGAA---GCTGATGAAATGATTCTTTTTCCTTCAATAAAGAGA---------------------------------------------------------------------------------------------------------------------------------------------------------------------------------------------------------------------------------------------GAACTTCTGCGGCTGCAGCTC---ATGAGCACCTCTGCGTATTATACCTACCTCCTCCTCCTTCTCAAGAGCGCCTTCTACTTGGCCATTGTCGTATTCTGTCTGCTCAGAAGAACAGAAGTCTGTGGCAACGGAAAGAGTTCA-----------------------------------------------------------------------------------------------------------------------
>Lafr_TRGC2ic
---GATAAAAGCCTTGAT---GCAGATCTTTCCCCCAAGCCCACAATTTTTCTTCCTTCAGTTTCTGAAACAATCGAGCACAAAGCTGGAACATATCTTTGTCTTCTTGAGAAATTTTTCCCTGATGTTATTAAAGTAGATTGGAAAGAAAAGAACAGCAATAGGATTCTGGAGTCCCAGCAAGGA------CATACGATA---AAGACTGGTGACACTTTCATGAAATTCAGCTGGCTGACTGTGACAGAAAAGTCGTGGGATAAAGACCACCAATGTGTGGTCAAACATGAGAACATTAAAGAA---GCTGATAAAATGATTCTTTTTCCTTCGATAAAGAGA------------------------------------------------------------------------------------------------------------------------------------------------------------------------------------------------------------------------------------------------------------------------------------------------------------------------------------------------------------------------------------------------------------------------------------------------------------------------------------------------------------------G-
>Umar_TRGC7
----ATAGAAGCCTTAAT---GCAGACCTTTCCCCCAAGCCCACAATTTTTCTTCCTTCAATTGCTGAAAGAAGACTCCATAAAGCTGGAACATATCTTTGTCTTCTTGAGGATTTTTTCCCTGATGTTATTAAGATAGATTGGCAAGAAAAGGATGGCAAAACAATTCTGAAATCGCAGCAGGGA------GACACCGTG---AAGACTAACGACACATACATGAAATTCAGCTGGCTGACCGTGACTGGAGCGTCATTGGATAAAGACCACAAATGTATCGTCAACCACGAGCGGAATAAAGGAGGAGTTGATCAAGAGATTCTGTTTCCTTCACAGAAAAAA---------------------------------GAGCTCACTGCTATTAAC------------------------------------------------------------------------------------------------------------------------------------------------------------TCTACGAAACCTTCCCTGAGATATAAAGATGACACCCTGCAGCTGCAGCTC---ACGAACACGTCTGCCTACTACACCTACGTCGTCCTCCTCCTCAAGAGCCTGGTCTACTCCGCCATCACCGCCATCTGTCTGCTCAGGAGGACAGCGCTCTGTGGCAATGGGAAGAGT------------------------------------------------------------------------------------------------------------------------TC
>Umar_TRGC8
---GATAGAAACCTGGAT---GCAGACCTTTCCCCCAAGCCTACAATTTTTTTTCCTTCAATTGCTGAGAGAGAGCTCCATAAAGCTGGAACATATCTTTGTCTTCTTGAAGACTTTTTCCCTGATGTTATCAAGATAGATTGGCAAGAAAAGGATGACAAAACAATTCTGACATCCCAGCAGGGA------GACACCATC---AAGACTAACGACACATACATGAAATTCAGCTGGCTGACCGTGACTGGAGCGTCATTGGATAAAGACCACAAATGTATCGTCAACCACGAGCGGAATAAAGGAGGAGTTGATCAAGAGATTCTGTTTCCTTCCCATATAAAA---------------------------------GAGCTCACTGCTATTAAC---------------------------------------------------------------------------------------------------------------------------------------------------------------GCTACAAAATCTCTGAAAGATGAAGATGCCACCCTGCAGCCGCAGCTC---GAGACCACGTCTGCCTACTACACCTACCTCTTACTCCTCCTCAAGAGCCTGGTCTACTCCGCCATCGTCGCC------------------TCAGCACTCTGTGGCAGTGGGAAGAGT------------------------------------------------------------------------------------------------------------------------TC
>Umar_TRGC1ic
---GATAGAAGTCCTAAT---GCAGACATTTCCCCCAAGCCCACAATTTTTCTTCCTTCAATTGCTGAAATAAAAGTCCAGAAGGCTGGAACATATCTTTGTCTTCTCGAGGACTTTTCCCCTGACATTATCAAGATAGATTGGCAAGAAAAGGATGACAAAACAATTCTGAAATCCCAGCAGGGA------GACACCATG---AAGACTAAGGGCACATACATGAAATTCAGCTGGCTGACCGTGGCTGGAGCGTCACTGGATAAAGAACACAAATGTATCGTCAAACATGAGAGTGATAGAACAAAGGTTCATCGAGAGATTCTTTTTCCTTCAATAGACAAA------------------------------------------------------------------------------------------------------------------------------------------------------------------------------------------------------------------------------------------------------------------------------------------------------------------------------------------------------------------------------------------------------------------------------------------------------------------------------------------------------------------G-
>Umar_TRGC3ic
---GATAAAAGTCCGGAT---GCAGACATTTCCCCCAAGCCCACAATTTTTCTTCCTTCGATTGCTGAGAGAGTGCTTCATAAGGCTGGAACATATCTTTGTCTTCTTGAGGATTTTTTCCCTGATGTTATTAAGATAGATTGGAAAGAAAAGAATGGCAAAACAGTTCTGACATCCCAGCAGGGA------GACACCATG---AAGACTAACGACACATACATGAAATTCAGCTGGCTGACCGTGACTGGAGCGTCAATGGATAAAGACCACAAATGTATCGTCAACCACGAGAGTGATATAGGAGGGGTTAATCAAGAGATTCTTTTTCCTCCAGTAAATAAA------------------------------------------------------------------------------------------------------------------------------------------------------------------------------------------------------------------------------------------------------------------------------------------------------------------------------------------------------------------------------------------------------------------------------------------------------------------------------------------------------------------G-
>Umar_TRGC4ic
---GATAACATTCCTGAT---AAAGACATTTCCCCCAAGCCCACAATTTTTCTTCCTTCAATTACTGAAGTAAAGGTCCATAAAGCTGGAACATATCTTTGTCTTCTGGAGGATTTTTTCCCTGACATTATTAAGATAGATTGGAAAGAAAAGGATGGCAAAAGAATTCTGACATCCCAGCAGGGA------GACACCATG---AAGACTAAGGACACATACATGAAATTCAGCTGGCTGACCGTGACTGGAGCGTCACTGGATAAAGACCACAAATGTATCGTCAACCACGAAAGTGATAGAAGAAGGGTTGATCAAGAGATTCTGTTTCCTTCAATAAACAAA------------------------------------------------------------------------------------------------------------------------------------------------------------------------------------------------------------------------------------------------------------------------------------------------------------------------------------------------------------------------------------------------------------------------------------------------------------------------------------------------------------------G-
>Umar_TRGC5ic
---GATGAAAGTCCTGAT---GAAGACATGTCTCCCAAGCCCACAGTTTTTCTTCCTTCAGTTGCTGAAAGAAAAATCCAGAATGCTGGAACATATCTTTGTCTTCTTGAGGATTTTTTCCCTGATGTTATTAAGATAGATTGGAAAGAAAAGGATGGCAAAAGAATTCTGACATCCCAGCAGGGA------GACACCAGG---AAGACTAATGACACTTACATGAAATTCAGCTGGCTGACCGTGACTGGAGCGTCATTGGATAAAGACCACAAATGTATCGTCAAACACAAGAGTAAAAAAACAGGAATTGATCAAGAGATTCTTTTTCCATCAATAAACAAA------------------------------------------------------------------------------------------------------------------------------------------------------------------------------------------------------------------------------------------------------------------------------------------------------------------------------------------------------------------------------------------------------------------------------------------------------------------------------------------------------------------G-
>Umar_TRGC6ic
---GATAAAAGTCCTAAT---GAAGACATTTCCCCCAAGCCCACGATTTTTCTTCCTTCAGTTGCTGAAAAAAGACTCCATGATGCTGGAACATATCTTTGTCTTCTGGAGGATTTTTTCCCTGACATTATTAAGATAGATTGGCAAGAAAAGGATGGCAAAAGAATTCTGACATCCCAGCAGGGA------GACACCATG---AAGACTAAGGACACATACATGAAATTCAGCTGGCTGACCGTGACTGGAGCGTCCCTGGATAAAGACCACAAATGTATCGTCACACATAAAAATAATAAAGGAGGGGTTGATCAAGAGATTCTGTTTCCTTCAATAAAAAAA------------------------------------------------------------------------------------------------------------------------------------------------------------------------------------------------------------------------------------------------------------------------------------------------------------------------------------------------------------------------------------------------------------------------------------------------------------------------------------------------------------------G-
>Umar_TRGC2ic
---GATAAAAGTCCTGAT---GCAGACATTTCCCCCAAGCCCACAGTTTTTCTTCCTTCAATTGCTGAAATAAAAGTCCAGAAGGCTGGAACGTATCTTTGTCTTCTTGAGGATTTTTTCCCTGACATTATTAAGATAGATTGGCAAGAAAAGGATGACAAAAAAATTCTGACATCACAGCAGGGA------GACACCATG---AAGACTAAGGACACATACATGAAATTCAGCTGGCTGACCGTGGCTGGAGCATCACTGGATAAAGAACACAAATGTATCGTCAAACATGAGAGTGATAGAACAAAGGTTAATCAAGAGATTCTTTTTCCTTCAATAAACAAA---------------------------------------------------------------------------------------------------------------------------------------------------------------------------------------------------------------------------------------------GCCATCCTGCAGCTGCAGCTC---ACGAACACGTCTGCCTACTACACCTACGTCCTCCTTCTCCTCAAGAGCCTGGTCTACTCCGCCATCATGGCCGTCTGTCTGCTCGGGAGACCAGCGCTCTATGGCAACGGGAAGAGT------------------------------------------------------------------------------------------------------------------------TC
>Umar_TRGC9ic
---GATAGAAACCTTGAT---GCAGACACATCCCCCAAGCCCACAATTTTTTTGCCTTCAATTGCCGAAATAAAGTTCCATAAGGTTGGAACATATCTTTGTCTTCTTGAGAATTTTTTCCCTGAAGTTATCAAGATAGATTGGCAAGAAAAGGATGGCAAAAGAATTCTGACATCGTGGCAGGGA------GACACCATG---AAGACTAACGACACATACATGAAATTCAGCTGGCTGACCGTGACTAAAAAGTCAATAGCTAAAGAACACAAATGTATCGTCACACACGCGAGTAATAAAGGAGGGGTTAACGAAGAGATTCTTTTTCGTTCAATGAAAAAA---------------------------------------------------------------------------------------------------------------------------------------------------------------------------------------------------------------------------------------------GACATCCTGCAGCTGCAGCTC---GGGACCACGTCTGCCTACTACACCTACCTCCTCCTCTTCTTCAAGACCCTGGTCTACTCCGCCATCATCGCCTTCTATCTGTTTGGGGGACCAGCACTCTGTGGCAATGAGAAGAGT------------------------------------------------------------------------------------------------------------------------TC
>Ttru_TRGC
----ATAGAAGCCTTGAT---GGAGACATGTCTCCCAAGCCCACTATATTTCTTCCTTCGATTGATGAAATAAACCTCCATGAGGCTGGAACACATCTTTGCCTTCTCGAGAAGTTTTTCCCTGATGTCATTAAGGTCTATTGGAAAGAAAAGAATGGCAACAAAGTTCTGGAATCCCAGCAGGGA------AATATCATC---AAGACTAATGATACATACATGAAATTCAGCTGGCTGACCGTGACTAAAAATTCAATGGATAATGAACTCGTATGTATCGTCAAACACGAGAATAATAAAAGAGGAATTGATCAAGAGATTCTTTTCCCTTCAATTGAGAAT---------------------------------------------------------------------------------------------------------------------------------------------------------------------------------------------------------AAGGTCACTACACATGCCTGCGTGAAAAAAGGAAGTGATTCCCTGCAGCTGCAGCTC---ACGAACACCTGTGCCTGCTACACCTACCTCCTTCTCCTCCTCAAGAGCTTGGTCTACTTTGTCATCATCTCCTTCTGTGTGTGTAGAAGAACAGCCGTCTGCGGCCATGGGAAGAGCTCGTGA--------------------------------------------------------------------------------------------------------------------
>Oorc_TRGC
----ATAGAAGCCTTGAT---GGAGACATGTCTCCCAAGCCCACTATATTTCTTCCTTCGATTGATGAAATAAACCTCCATGAGGCTGGAACACATCTTTGCCTTCTCGAGAAGTTTTTCCCTGATGTCATTAAGGTCTATTGGAAAGAAAAGAATGGCAACAGAGTTCTGGAATCCCAGCAGGGA------AATATCATC---AAGACTAATGATACATACATGAAATTCAGCTGGCTGACCATGACTAAAAAGTCAATGGATAATGAACTCGTATGTATCGTCAAACACGAGAATAATAAAAGAGGAATTGATCAAGAGATTCTTTTCCCTTCAATTGAGAAT---------------------------------------------------------------------------------------------------------------------------------------------------------------------------------------------------------AAGGTCACTACACATGCCTGCGTGAAAAAAGGAAGTGATTCCCTGCAGCTGCAGCTC---ATGAACACCTGTGCCTGCTACACCTACCTCCTTCTCCTCCTCAAGAGCTTGGTCTACTTTGTCATCATCTCCTTCTGTGTGTGTAGAAGAACAGCCGTCTGCGGCCATGCGAAGAGCTCGTGA--------------------------------------------------------------------------------------------------------------------
>Neas_TRGC
----ATAGAAGCCTTGAT---GTAGACATGTCTCCCAAGCCCACTATATTTCTTCCTTCGATTGATGAAATAAACCTCCATGAGGCTGGAACACATCTTTGCCTTCTCGAGAAGTTTTTCCCTGATGTCATTAAGGTCTATTGGAAAGAAAAGAATGGCAACAGAGTTCTGGAATCCCAGCAGGGA------AATATCATC---AAGACTAATGATACATACATGAAATTCAGCTGGCTGACCGTGACTAAAAGGTCAATGGATAATGAACTCGTATGTATCGTCAAACACCAGAATAATAAAAGAGGAGTTGATCAAGAGATTCTTTTCCCTTCAATTGAGAAT---------------------------------------------------------------------------------------------------------------------------------------------------------------------------------------------------------AAGGTCACTACACATGCCTGCGTGAAAAAAGGAAGTGATTCCCTGCAGCTGCAGTTC---ACGAACACCTTTGCCTGCTACACCTACCTCCTTCTCCTCCTCAAGAGCTTGGTCTACTTTTTCATCATCTCCTTCTGTGTGTGTAGAAGAACAGCCGTCTGCGGCCATGGGAAGAGCTCGTGA--------------------------------------------------------------------------------------------------------------------
>Dleu_TRGC
----ATAGAAGCCTTGAT---GTAGACATGTCTCCCAAGCCCACTATATTTCTTCCTTCGATTGATGAAATAAACCTCCATGAGGCTGGAACACATCTTTGCCTTCTCGAGAAGTTTTTCCCTGATGTCATTAAGGTCTATTGGAAAGAAAAGAATGGCAACAGAGTTCTGGAATCCCAGCAGGGA------AATATCATC---AAGACTAATGATACATACATGAAATTCAGCTGGCTGACCGTGACTAAAAGGTCAATGGATAATGAACTCGTATGTATCGTCAAACACCAGAATAATAAAAGAGGAATTGATCAAGAGATTCTTTTCCCTTCAATTGAGAAT---------------------------------------------------------------------------------------------------------------------------------------------------------------------------------------------------------AAGGTCACTACACATGCCTGCGTGAAAAAAGGAAGTGATTCCCTGCAGCTGCAGCTC---ACGAACACCTGTGCCTGCTACACCTACCTCCTTCTCCTCCTCAAGAGCTTGGTCTACTTTTTCATCATCTCCTTCTGTGTGTATAGAAGAACAGCCGTCTGCGGCCACGGGAAGAGCTCGTGA--------------------------------------------------------------------------------------------------------------------
>Lvex_TRGC
----ATAGAAGCCTTGAT---GTAGACATGTCTCCCAAGCCCACTATATTTCTTCCTTCGATTGATGAAATAAACCTCCATGAGGCTGGAACACATCTTTGCCTTCTCGAGAATTTTTTCCCTGATGTCATTAAGGTCTATTGGAAAGAAAAGAATGGCAACAGAGTTCTGGAATCCCAGCAGGGA------AATATCATC---AAGACTAATGATACATACATGAAATTCAGCTGGCTGACCGTGACTAAAAGGTCAATGGATAATGAACACGTATGTATCGTCAAACACGAGAATAATAAAAGAGGAATTGATCAAGAGATTCTTTTCCCTTCAGTTAACAAA---------------------------------------------------------------------------------------------------------------------------------------------------------------------------------------------------------GAGGTCACTACACATGCCTGCGTGAAAAAAAGTAGTGATTCCCTGCAGCTGCAGCTC---ATGAACACCTGTGCCTGCTACACCTACCTCCTTCTGCTCCTCAAGAGCTTGGTCTACTTTGTCATCATCGCCTTCTGCGTGTGT---AGAACAGCCGTCTGCGGCCATGGGAAGAGCTCGTGA--------------------------------------------------------------------------------------------------------------------
>Pcat_TRGC
----ATAGAAGCCTTGAT---GTAGACATGTCTCCCAAGCCCACTATATTTCTTCCTTCGATTGATGAAATAAACCTCCACGAGGCTGGAACACATCTTTGCCTTCTCGAGAATTTTTTCCCTGATGTTATTAAGGTCTATTGGAAAGAAAAGAATGGCAACAGAGTTCTGGAATCCCAGCAGGGA------AATATCATC---AAGACTAATGATACATACATGAAATTCAGCTGGCTGACCGTGACTAAAAGGTCAATGGATAATGAACACGTATGTATTGTCAAACACGAGAATAATAAAGGAGGAATTGATCAAGAGATTCTTTTCCCTTCAATTAACAAA---------------------------------------------------------------------------------------------------------------------------------------------------------------------------------------------------------GAGGTCACTACACATGCCTGCGTGAAAAAAGGAAGTGATTCCCTGCAGCTGCAGCTC---ATGAACACCTGTGCCTACTATACCTACCTCCTTCTCCTCCTCAAGAGCTCGGTCTACTTTGTCATCGTCGCCTTCTGTGTGTGTAGGAGAACAGCTGTCTGCGGCCATGGGAAGAGCTCGTGA--------------------------------------------------------------------------------------------------------------------
>Bacu_TRGC1
----ATAGAAACCTTGAT---GTAGACATGTCTCCCAAGCCCACTATATTTCTTCCTTCGATTGATGAAATAAACCTCCATGAGGCTGGAACACATCTTTGCCTTCTCGAGAATTTTTTCCCTGATGTTATTAAGGTCTATTGGAAAGAAAAGAATGGCAACATAGTTCTGGAATCCCAGCAGGGA------AATATCATC---AAGACTAATGATACATACATGAAATTCAGCTGGCTGACCGTGACTAAAAAGTCAATGGATAATGAACACGTATGTATCGTCAAACACGAGAATAATAAAAGAGGAATTGATCAAGAGATTCTTTTCCCTTCAATTAACAAA---------------------------------------------------------------------------------------------------------------------------------------------------------------------------------------------------------GAGGTCACTACACATGCCTGCGTGAAAAAAAGGAGTGATTCCCTGCAGCTGCAGCTC---ATGAACACCAGTGCCTACTACACCTACCTCCTTCTCCTCCTCAAGAGCTCGGTCTACTTTGTCATCGTCGCCTGCTGTGTGTGTAGGAGAACAGCCGTCTGCGGCCACGGGAAGAGCTCGTGA--------------------------------------------------------------------------------------------------------------------
>Bacu_TRGC2ic
------AGAAACCTTGCT---GCAGACATTTCCCCCAAGCCCACTATTTTTCTTCCTTCAATTGCTGAAATCAACCACCATAAGACTGGAACATATCTTAGTCTTCTGGAGAAATTCTTCCCTGATGTTATTAATGTTTATTGGAAAGAAAAGAATAGCAACAGATTTCTGCCATCCCAGCAGGGA------AATACCATG---AAGACCGCTGACATGTACATGCAGTTCAGCTGGCTGACCGTGGCTGAAAACTCAGTAGATAAAGAACACATATGTGTTGTCATACACGAGAAAAATAGAGGAGGAACAGAACAAGAGATTCTTTTTCCTTCAGTAAATGAA------------------------------------------------------------------------------------------------------------------------------------------------------------------------------------------------------------------------------------------------------------------------------------------------------------------------------------------------------------------------------------------------------------------------------------------------------------------------------------------------------------------G-
>Bacu_TRGC3ic
-------------------------------------------------------------------------------------------------------------------------------------------------------------------------------------------------------------------------------------------------------------------------------------------------------------------------------------------------------------------------------------------------------------------------------------------------------------------------------------------------------------------------------------------------------------------------------------------------------ATTCCCTGCAGCTGCAGCTC---ATGAACACCAGTGCCTACTACACCTACCTCCTTCTCCTCCTCAAGAGCTCGGTCTACTTTGTCATCGTCACCTGCTGTGTGTGTAGGAGAACAGCCGTCTGCGGCCACGGGAAGAGCTCG-----------------------------------------------------------------------------------------------------------------------
>Bacu_TRGC4ic
-------------------------------------------------------------------------------------------------------------------------------------------------------------------------------------------------------------------------------------------------------------------------------------------------------------------------------------------------------------------------------------------------------------------------------------------------------------------------------------------------------------------------------------------------------------------------------------------------------ATTCCCTGCAGCTGCAGCTC---ATGAACACCAGTGCCTACTACACCTACCTCCTTCTCCTCCTCAAGAGCTCGGTCTACTTTGTCATCGTCGCCTGCTGTGTGTGTAGGAGAACAGCCGTCTGCGGCCACGGGAAGAGCTCG-----------------------------------------------------------------------------------------------------------------------
>Bamy_TRGC1
----ATAGAAGCCTTGAT---GTAGACATGTCTCCCAAGCCCACTATATTTCTTCCTTCGATTGATGAAATAAACCTCCATGAGGTTGGAACACATCTTTGCCTTCTCGAGAATTTTTTCCCTGATGTTATTAAGGTCTATTGGAAAGAAAAGAATGGCAACAGAGTTCTGGAATCCCAGCAGGGA------AATATCATC---AAGACTAATGATACATACATGAAATTCAGCTGGCTGACCGTGACTAAAAAGTCAATGGATAATGAACACGTATGTATCGTCAAACACGAGAATAATAAAAGAGGAATTGATCAAGAGATTCTTTTCCCTTCRATTAACAAA---------------------------------------------------------------------------------------------------------------------------------------------------------------------------------------------------------GAGGTCACTACACATGCCTGCGTGAAAAAAAGAAGTGATTCCCTGCAGCTGCAGCTC---ATGAACACCTGTGCCTGCTACACCTACCTCCTTCTCCTCCTCAAGAGCTCGGTCTACTTTGTCATCGTCGCCTGCTGTGTGTGTAGGAGAACAGCCGTCTGCGGCCATGGGAAGAGCTCGTGA--------------------------------------------------------------------------------------------------------------------
>Bamy_TRGC5ic
------AGAAACCTTGCT---GCAGACATTTCCCCCAAGCCCACTATTTTTCTTCCTTCAATTGCTGAAATCAACCACCATAAGACTGGAACATATCTTAGTCTTCTGGAGAAATTCTTCCCTGATGTTATTAAGGTTTATTGGAAAGAAAAGAATGACAACAGAGTTCTGCCATCCCAGCAGGGA------AATACCATG---AAGACTGCTGACATGTACATGCAGTTCAGCTGGCTGACCGTGGCTGAAAACTCAGTAGATAAAGAACACATATGTGTTGTCAAACACGAGAAAAATAGAGGAGGAACAGATCAAGAGATTCTTTTTCCTTCAGTAAATGAA------------------------------------------------------------------------------------------------------------------------------------------------------------------------------------------------------------------------------------------------------------------------------------------------------------------------------------------------------------------------------------------------------------------------------------------------------------------------------------------------------------------G-
>Bamy_TRGC2ic
-------------------------------------------------------------------------------------------------------------------------------------------------------------------------------------------------------------------------------------------------------------------------------------------------------------------------------------------------------------------------------------------------------------------------------------------------------------------------------------------------------------------------------------------------------------------------------------------------------ATTCCCTGCAGCTGCAGCTC---ATAAACACCTGTGCCTGCTACACCTACCTCCTTCTCCTCCTCAAGAGCTCGGTCTACTTTGTCATCATCACCTTCTGTGTGTGTCGGAGAACAGCCGTCTGCGGCCATGGGAAGAGCTCG-----------------------------------------------------------------------------------------------------------------------
>Hamp_TRGC1ic
---GATAAAAACCGTGCT---GCAGACCTGTCCCCCACGCCCACTATTTTTCTTCCTTCAAATGCTGAAATCAACCTCGAAAGGGCTGGAACATATCTTTGTCTCCTGGAGAAATTTTTTCCTGGTGTTATTAAAGTTTATTGGAAAGGAAAGAATGACAAGAAAGTTCTGCCATCCCAGCAGGGA------AACACCATG---AAGACTAATGACACATACATGCAGTTCAGCTGGCTGACCGTGACCGAAAACTCCATGGATAAAGAACACGTATGTGTCGTCACACACGAGACAGGCAAGGGAAGAAAAAATCAAGAGATTCTTTTTCCTTCAATGAATGAA------------------------------------------------------------------------------------------------------------------------------------------------------------------------------------------------------------------------------------------------------------------------------------------------------------------------------------------------------------------------------------------------------------------------------------------------------------------------------------------------------------------G-
>Hamp_TRGC3ic
---GATAGAGACCTTGAT---GTAGATATGTCCCCCAAGCCCACTGTTTTTCTTCCTTCAATTACTGAAGTCAACCGTGATCATGCTGGAACATACCTTTGTCTTCTGGAGAATTTTTTCCCTCATGTGATTAAAGTTTACTGGAGAGAAAAGAATGGCAACAAAATTCTGCCATCCCAGCAGGGA------AACACCATG---AAGACCAGTGACACN--------------------------------------------------------------------------------------------------------------------------------------------------------------------------------------------------------------------------------------------------------------------------------------------------------------------------------------------------------------------------------------------------------------------------------------------------------------------------------------------------------------------------------------------------------------------------------------------------------------------------------------------------
>Hamp_TRGC5
---GATAAAAACCGTGCT---GCAGACCTGTCCCCCACGCCCACTATTTTTCTTCCTTCAAATGCTGAAATCAACCTCGAAAGGGCTGGAACATATCTTTGTCTCCTGGAGAAATTTTTTCCTGGTGTTATTAAAGTTTATTGGAAAGGAAAGAATGACAAGAAAGTTCTGCCATCCCAGCAGGGA------AACACCATG---AAGACTAATGACACATACATGCAGTTCAGCTGGCTGACCGTGACCGAAAACTCCATGGATAAAGAACACGTATGTGTCGTCACACACGAGACAGGCAAGGGAAGAAAAAATCAAGAGATTCTTTTTCCTTCAATGAATGAA------------------------------------GAAGTCACTGCTATGAATTCTACAAATGGTTGTCTGAAAGAT------------------------------------------------------------------------------------------------------------------------------------------------------------GAAAGCAACACCCTGCAGCTGCAGCTCCTGAGCACCTCTGCCTTTTACACCTACTTCCTCCTTCTCCTCAAGAGTGCCATCTACTTTGTCATCACCGCCTTCTATGTGTGTAGGAGAACAGCCCTCTGTGGAGATGGGAAGAGCTC------------------------------------------------------------------------------------------------------------------------
>Oana_TRGC1ic
CCAGAGGGTGACCCAAAA------------GTACCCAAGCCAATCATGTTTCGTCCTCCA---TCTGAGCTGGAAACAAAAAGTGAAGGAATATACATTTGCCTCCTGAAGGATTTTTACCCCGAAGTTGTCACAATGAAATGGAAGGAAAAGGAGAGCACTACTCCTCTGTCCTCCTACCAGAGTGCCATAGAAAAGATGAATGAAGACAAAAAACGATTTTGGACGTTCAGCTGGATGATGATTGATAAAACATCACAGAAAAAGGGGCATGAATTTGTATTCAGTCACGAGTCAAGTAAAGGG------GAAACTACTGTAGAATTTCCAGCATTCAGCTCA---------------------------------------------------------------------------------------------------------------------------------------------------------------------------------------------------------------------------------------------GTTAAGCAAGATGTGCAGTTC---ATGAACACGTCCGCCTTTTACACCTACACATCCTTCTGTTCAAGAGCACCATGTATTGTGTCTTCATGCTGTTCTTCACATACAAAAAGGCCACGAGCAGCGGCAAGGGGAGAAGATCAGCCCGATGACATCTCCGGAGAAACGTGCGGAGGCCGACAGGATTTTCCAGGGCCACACGCACGGCTTCTCTCCGGACCTGCACACGAGAAGCAGAGCGGCACTTGGATGTTG------A-
>Oana_TRGC2
GGAACTGTTACCCCCAAA------------GCTCCTGAACCCATCAAGTTTTTCCCATCTTCACTAGAGCAGGAAAAACAAAATACAGAAACCTATATTTGCCTCTTGAAGGATTTTTACCCAGAAATTATCAGAATGCATTGGAAGGAAGAGGGGAGTGATAAGATACTGGAGTCCCAGCAGAGT------GAGCCACTC---CAGGTGAAGGACAAGTACTGGCAGTTGAGCTGGTTGACCGTTAACAAATCATCACCGGGGAAGATTTACAGATTGATATATAAACATGAGAAGACCGGTCGGATAGCAAAGGAAGAGCTATTCACAGCACCAGCTTCTGTCCCCACCACCACTTCTACAGAAGCCTCAACTACGATTGAAACTTCTGTCCCC------------------------------------------------------------------------------------ACCACCACTGCTACGGAACGCCCTACTACGGTTGAAACTCTTCACCCCACACTTACCCCTACAGTTGGGAAAGTCTGCACTAATGATTTAGAAAAACAACGCAGGGTTAAACAAGTTTTCCAATCAGTGAACATGACTGCCTATTACACCTACACCATCCTTCTGCTCAAGAGCACCATGTACTGCACCTTCATGCTGTTCCTCATTTACAAAAGGAACGTGGCCAGTGGCAACTGGAGAGAACTGGCCAGTTCACATCTCTGGAGAATGGTGCGAGGGCGAACAGAATTTCCCTGGACCAAACGCCCAACTTCTCTTCAGACCAACACACAAGGAGCAGAGCAGTACATGGATGCTTGA-----
>Oana_TRGC3
GGAGCTGCTACCCTAAAA------------GCTCCTGAACCCATCAAGTTTTTCCCATCTTCACTAGAGCAGGAAAAGCAAAATACAGAAACCTACATTTGCCTCTTCAAGGATTTTTACCCCGATGTTATCAGAATGCATTGGAAGGAAGAGGGGAGTGATAAGATCTTGGAGTCCCAGCAGAGT------GACCCATTC---AAGGTGAAGGACAAGTACTGGCAGATGAGCTGGTTGACCGTTAAGAAATCGTCACCGGGGAAGATTTACAGATTGATATACAAACATGAGAAGACT---GGTCGGGTAGAAAAGGAAGAGCTATTTCCAGCACCAGCTTCTGTCCCCACCACCACTTCTACAGAAGCCTCTACTACGGTTGAAACTTCTGTCCCCACCACCACTTCTACGAAAACCTCTACTACTGTTGAAACTTCTGTTCCCACCCCTACTTCCACAGAAGCCTCTACTACGGTTGAAACTGCTGTCCCCACCACTATTTCTACAGAACGTTCTACTTCATTTGAAACTCTTCGCTCCACACCCCCTACAGCCAGGGAGGCCTGCACCACTGGTCCAGTAAAACAAGTTTTCCAGTCA---GTGAACACGACTGCCTATTACACCTACACCATCCTTCTGCTCAAGAGCACCACGTACTGCATCTTCATGCTGTTCCTCATTTACAAAAGGAATATGGCCAGTGGCAATTGGAGAGAACTGTCTAGTTCACATCTCTGGAGAAAGGTGCGAGGGCGAACAGAATTTCCCTGGACCAAACGCCCAACTTCTCTTCAGACCAGCACAGAAGGAGCAGAGCAGCACATGGATAGACTGTAA--
>Oana_TRGC4p
AAAGATACTACCCCACAA------------TTGAATGATCCCATCCAGTTTTACCCAACTTCACTAGAGCGGAAACAACAGAATACGGAAACCTATGTTTGCCTCTTCAAGGATTTTTTCCCTGATGTTATCAGAATGCATTGGAAGGAAGAGGGGAGTGATAAGATCTTGGAGTCCCAGCAGAGT------GACCCATTG---CCAGTGAATGGCAAGTACTGGCAGATGAGCTGGTTGACTGTTAAGAAATCGCCGCCGGGGAAGATTTACAGATTGATATACAAACATGAGAAGACT---GGTCCGGCAGGAAAGGAAGAGCTATTTCCAGCACCAGCCGAG---------------------------------------------------------------------------------------------------------------------------------------------------------------------------------------------------------GAAGACTGCACCAATGTTCGAGATCATCTACCCGGGGTTAAACAAGATTTGCAGTTT---GTGAACACAACTGCCTTTTACACCTACACCATCCTTCTGCTCAAGAGCACCTTGTATTGTGTCTTCATGCTGTTCTTCACATACAAAAGGGCCACGAGCAGCGGCAAGGGGAGAGGATCAGCCCGATGACAACAGGGGGTCAACAGGATTTTTCAGGACCACATGCACAGCTTCTCTCCAGACCTGCAAATGGATGTTTGATATGTGTTATTTTTGTTGCGATTACAAGTA------G-
>Efus_TRBC
GACGACGTTTACAAGGTGAAGCCACCCACCGTCACTGTGTTTGAACCATCCGAAGCAGAGATTGCCCGGACACAGAAGGCCACACTTGTGTGCCTGGCCACAGGCTTCTACCCCGACCACGTGGAGCTGAGCTGGTGGGTGAATGGGAAGGAGATCCGGAGTGGGGTCAGCACAGACCCTCAGCCCTACAAGGAGCAGCCCAACGACAATAACTC---------CAGCTACTGTCTGAGCAGCCGGCTGAGGGTCTCTGCCACCTTCTGGCACAATCCTCGCAACCACTTCCGCTGCCAAGTCCAG-TTCTTTGGGCTAGAGGAAGAAGACAAGGTCATTTGG--------AATGACATCCGCCCCATGCCCATCACCCAGAACGTCAGT-GCTGAGGCCTGGGGCAGAGCAGATTGTG-----GCTTCACCTCAGTGTCCTACCAGCAAGGGGTCCTGTCTGCCACCATCCTCTATGAGATCCTGCTGGGGAAGGCCACTGTGTATGCGGTGCTGGTCAGCGCCTTGGTGCTGATGGCCATG--------------------------------------------------------------------------------------------------------------------------------------------------------------------------------------------------------------------------------------------------------------------------------------------------------------
>Ehel_TRBCic
----------------------------------------------------------------------------------------------------------------------------------------------------------------------------------------------------------------------------------------------------------------------------------------------------------------------------------------------------------------------------------------------------------------------------------------------------AGTCCTACCAGCAAGGGGTCCTGTCTGCCACCATCCTCTATGAGATCCTGCTGGGGAAGGCCACGCTGTACGCGGTGCTGGTCAGCGCCCTGGTGCTGATGGCCATG--------------------------------------------------------------------------------------------------------------------------------------------------------------------------------------------------------------------------------------------------------------------------------------------------------------
>Harm_TRBC1ic
GAGGACCTGACAAAGGTGAAACCACCCAAGGTCACTGTCTTTGAACCATCAAAAGCAGAGATCAGCCGGACACAAAAGGCCACTCTCGTGTGCCTGGCTACAGGCTTCTACCCCGACCTCGTGGAGCTGAGCTGGTGGGTGAATGGGAAAGAGGCCAAGAGCGGGGTCAGCANAAA---------------------------------------------------------------------------------------------------------------------------------------------------------------------------------------------------------------------------------------------------------------------------------------------------------------------------------------------------------------------------------------------------------------------------------------------------------------------------------------------------------------------------------------------------------------------------------------------------------------------------------------------------------------------------------------------
>Harm_TRBC2ic
GAGGACCTGACAAAGGTGAAACCACCCAAGGTCACTGTCTTCGAACCATCAAAAGCAGAGATCAGCCGGACACAAAAGGCCACTCTCGTGTGCCTGGCTACAGGCTTCTACCCCGACCTCGTGGAGCTGAGCTGGTGGGTGAATGGGAAAGAGGCCAAGAGCGGGGTCAGCACGGACCCTGAGCCCTACAAGGAGCACCCCGACCAGAAGGACTC---------CAGCTACTGTCTCAGCAGCCGGCTGAGGGTCTCTGCCTCCTTCTGGCACAACACCCGCAACCACTTCCGCTGCCAAGTCCAG-TTCTACGGGATCGATGAGGAGGACAAGGCCAACTGG--------AAGAACAACGGCTCCATACCAGTCACCCAGAATGTCAGT-GCCGAGGTCCAGGGCAGAGCAG------------------------------------------------------------------------------------------------------------------------------------------------------------------------------------------------------------------------------------------------------------------------------------------------------------------------------------------------------------------------------------------------------------------------------------------------
>Harm_TRBC3ic
----------------------------------------------------------------------------------------------------------------------------------------------------------------------------------------------------------------------------------------------------------------------------------------------------------------------------------------------------------------------------------------------------------------------------------------------------TGTCCTATCAGCAAGGGGTCCTGTCTGCCACCATCCTGTATGAGATCCTGCTGGGGAAGGCCACCCTGTATGCAGTGCTGGTCAGCGCCCTGGTGCTGATGGCCATG--------------------------------------------------------------------------------------------------------------------------------------------------------------------------------------------------------------------------------------------------------------------------------------------------------------
>Mbra_TRBC1
GACAACCTGAACAAGGTGAAACCACCCAAGGTCACTGTGTTTGAACCATCCGAAGCAGAGATCTCCCGGACACAGAAGGCCACACTTGTGTGCCTGGCCACAGGCTTCTACCCCGACCACGTGGAGCTGAGCTGGTGGGTGAATGGGAAGGAGATCCAGAGTGGGGTCAGCACAGACCCTCAGCCCTACAAGGAGCAGCGCCACCTCAATGACTC---------CACCTACTGTCTGAGCAGCCGGCTGAGGGTCTCTGCCACCTTCTGGCACAATCCTCGCAACCACTTCCGCTGCCAAGTCCAG-TTCTTTGGGCTAGAGGAAGAACACAAGAAGAATTGG--------AAGGACACCCGCCCCATACCCATCACCCAGAATGTCAGC-GCTGAGGTCTGGGGCAGAGCAGATTGTG-----GCTTCACCTCAGTGTCCTACCAGCAAGGGGTCCTGTCTGCCACCATCCTCTATGAGATACTGCTGGGGAAGGCCACTGTGTATGCGGTGCTGGTCAGCACCTTGGTGCTGATGGCCATG--------------------------------------------------------------------------------------------------------------------------------------------------------------------------------------------------------------------------------------------------------------------------------------------------------------
>Mbra_TRBC2
GACAACCTGAACAAGGTGAAACCACCCAAGGTCACTGTGTTTGAACCATCCGAAGCAGAGATCTCCCGGACACAGAAGGCCACACTTGTGTGCCTGGCCACAGGCTTCTACCCCGACCACGTGGAGCTGAGCTGGTGGGTGAATGGGAAGGAGATCCAGAGTGGGGTCAGCACAGACCCTCAGCCCTACAAGGAGCAGCGCCACCTCAATGACTC---------CACCTACTGTCTGAGCAGCCGGCTGAGGGTCTCTGCCACCTTCTGGCACAATCCTCGCAACCACTTCCGCTGCCAAGTCCAG-TTCTTTGGGCTAGAGGAAGAACACAAGAAGAATTGG--------AAGGACACCCGCCCCATACCCATCACCCAGAATGTCAGC-GCTGAGGTCTGGGGCAGAGCAGATTGTG-----GCTTCACCTCAGTGTCCTACCAGCAAGGGGTCCTGTCTGCCACCATCCTCTATGAGATACTGCTGGGGAAGGCCACTGTGTATGCGGTGCTGGTCAGCACCTTGGTGCTGATGGCCATG--------------------------------------------------------------------------------------------------------------------------------------------------------------------------------------------------------------------------------------------------------------------------------------------------------------
>Mbra_TRBC3
GAGGACCTGAACAAGGTGAAACCTCCCACGGTCACTGTGTTTGAACCATCCGAAGCAGAGATCTCCCGGACACAGAAGGCCACGCTTGTGTGCCTGGCCACAGGCTTCTACCCCGACCACGTGGAGCTGAGCTGGTGGGTGAATGGGAAGGAGATCCAGAGTGGGGTCAGCACAGACCCTCAGCCCTACAAGGAGCAGAGCAACATCAATGACTC---------CACCTACTGTCTGAGCAGCCGGCTGAGGGTCTCTGCCACCTTCTGGCACAATCCTCGCAACCACTTCCGCTGCCAAGTCCAG-TTCTTTGGGCTAGAGGAAGAAGACAGGAAGAATTGG--------AAGGACACCCGCCCCATACCCATCACCCAGAATGTCAGC-GCTGAGGTCTGGGGCAGAGCAGATTGTG-----GCTTCACCTCAGAGTCCTATCAGCAAGGGGTCTTGTCTGCCACCATCCTCTATGAGATACTGCTGGGGAAGGCCACTGTGTATGCGGTGCTGGTCAGCACCTTGGTGCTGATGGCCATG--------------------------------------------------------------------------------------------------------------------------------------------------------------------------------------------------------------------------------------------------------------------------------------------------------------
>Mbra_TRBC4
-----------------------------GGTCACTGTGTTTGAACCATCCGAAGCAGAGATCTCCCGGACACAGAAGGCCACGCTTGTGTGCCTGGCCACAGGCTTCTACCCCGACCACGTGGAGCTGAGCTGGTGGGTGAATGGGAAGGAGATCCAGAGTGGGGTCAGCACAGACCCTCAGCCCTACAAGGAGCAGCGCCACCTCAATGACTC---------CACCTACTGTCTGAGCAGCCGGCTGAGGGTCTCTGCCACCTTCTGGCACAATCCTCGCAACCACTTCCGCTGCCAAGTCCAG-TTCTTTGGGCTAGAGGAAGAAGACAGGAAGAATTGG--------AAGGACACCCGCCCCATACCCATCACCCAGAATGTCAGC-GCTGAGGTCTGGGGCAGAGCAG------------------------------------------------------------------------------------------------------------------------------------------------------------------------------------------------------------------------------------------------------------------------------------------------------------------------------------------------------------------------------------------------------------------------------------------------
>Mdav_TRBC1
GACAACCTGAACAAGGTGAAACCACCCAAGGTCACTGTGTTTGAGCCATCCGAAGCAGAGATCTCCCGGACACAGAAGGCCACGCTTGTGTGCCTGGCCACAGGCTTCTACCCCGACCACGTGGAGCTGAGCTGGTGGGTGAATGGGAAGGAGATCCAGAGTGGGGTCAGCACAGACCCTCAGCCCTACAAGGAGCAGCGCCACCTCAATGACTC---------CAACTACTGTCTGAGCAGCCGGCTGAGGGTCTCTGCCACCTTCTGGCACAATCCTCGCAACCACTTCCGCTGCCAAGTCCAG-TTCTTTGGGCTAGAGGAAGAAGACAAGAAGAATTGG--------GAGGACACCCGCCCCATACCCATCACCCAGAATGTCAGT-GCTGAGGTCTGGGGCAGAGCAGATTGTG-----GCTTCACCTCAAGTTCCTACCAGCAAGGGGTCCTGTCTGCCACCATCCTCTATGAGATCCTTCTGGGGAAGGCCACTGTGTATGCGGTGCTGGTCAGTGCCTTGGTGCTGATGGCCATG--------------------------------------------------------------------------------------------------------------------------------------------------------------------------------------------------------------------------------------------------------------------------------------------------------------
>Mdav_TRBC2p
GACAACCTGAACAAGGTGAAACCACCCAAGGTCACTGTGTTTGAACCATCCGAAGCAGAGATCTCCCGGACACAGAAGGCCACGCTTGTGTGCCTGGCCACAGGCTTCTACCCCGACCACGTGGAGCTGAGCTGGTGGGTGAATGGGAAGGAGATCCAGAGTGGGGTCAGCACAGACCCTCAGCCCTACAAGGAGCAGCGCCACCACAATGACTC---------CAACTACTGTCTGAGCAGCCGGCTGAGGGTCTCTGCCACCTTCTGGCACAATCCTCGCAACCACTTCCGCTGCCAAGTCCAG-TTCTTTGGGCTAGAGGAAGAAGACAAGAAGAATTGG--------GAGGACACCCGTCCCATACCCATCACCCAGAATGTCAGT-GCTGAGGTCTGGGGCAGAGCAGATTGTGGTGGCGCTGCTCCTTGTGTTCCTACCAGCAAGGGGTCCTGTCTGCCACCATCCTCTATGAGATCCTCCTAGGGAAGGCCACTGTGTATGCGGTGCTGGTCAGTGCCTTGGTGCTGATGGCCATG--------------------------------------------------------------------------------------------------------------------------------------------------------------------------------------------------------------------------------------------------------------------------------------------------------------
>Mluc_TRBC1
GAGGACCTGAACAAGGTGAAACCTCCCACAGTCACTGTGTTTGAACCATCCGAAGCAGAGATCGCCCGGACACAGAAGGCCACGCTTGTGTGCCTGGCCACAGGCTTCTACCCCGACCACGTGGAGCTGAGCTGGTGGGTGAATGGGAAGCAGATCCGGAGTGGGGTCAGCACAGACCCTCAGCCCTACAAGGAGCAGAGCAACCTCAGTGACTC---------CACCTACTGTCTGAGCAGCCGGCTGAGGGTCTCTGCCACCTTCTGGCACAATCCTCGCAACCACTTCCGCTGCCAAGTCCAG-TTCTTTGGGCTAGAGGAAGAAGACAGGAAGAATTGG--------GAGGACCCCCGCCCCCTACCCATCACCCAGAATGTCAGC-GCTGAGGTCTGGGGCAGAGCAGATTGTG-----GCTTCACCTCAGTGTCCTACCAGCAAGGGGTCCTGTCTGCCACCATCCTCTATGAGATACTGCTGGGGAAGGCCACTGTGTATGCGGTGCTGGTCAGCACCTTGGTGCTGATGGCCATG--------------------------------------------------------------------------------------------------------------------------------------------------------------------------------------------------------------------------------------------------------------------------------------------------------------
>Mluc_TRBC2
GAGGACCTGAACAAGGTGAAACCTCCCACGGTCACTGTGTTTGAACCATCCGAAGCAGAGATCGCCCGGACACAGAAGGCCACGCTTGTGTGCCTGGCCACAGGCTTCTACCCCGACCATGTGGAGCTGAGCTGGTGGGTGAATGGGAAGGAGATCAAGAGTGGGGTCAGCACAGACCCTCAGCCCTACAAGGAGCAGAGCAACCTCAGTGACTC---------CACCTACTGTCTGAGCAGCCGGCTGAGGGTCTCTGCCACCTTCTGGCACAATCCTCGCAACCACTTCCGCTGCCAAGTCCAG-TTCTTTGGGCTAGAGGAAGAAGACAGGAAGAATTGG--------GAGGACCCCCGCCCCCTACCCATCACCCAGAATGTCAGC-GCTGAGGTCTGGGGCAGAGCAGATTGTG-----GCTTCACCTCAGTGTCCTATCAGCAAGGGGTCCTGTCTGCCACCATCCTCTATGAGATACTACTGGGGAAGGCCACTGTGTATGCGGTGCTGGTCAGCACCTTGGTGCTGATGGCCATG--------------------------------------------------------------------------------------------------------------------------------------------------------------------------------------------------------------------------------------------------------------------------------------------------------------
>Mlyr_TRBCic
-----------------------------------------------------------------------------------------------------------------------------------------------------------------------------------------------------------------------------------------------------------------------------------------------------------------------------------------------------------------------------------------------------------------------------ATTGTG-----GCATCACCTCGGAGTCGTATCAGCAAGGAGTCCTGTCTGCCACCATCCTCTATGAGATCCTGCTGGGGAAGGCCACCGTGTATGCGGTGCTGGTCAGTGCCCTCGTGCTGATGGCCATG--------------------------------------------------------------------------------------------------------------------------------------------------------------------------------------------------------------------------------------------------------------------------------------------------------------
>Mnat_TRBC1
GACGACGTGACCAAGGTGAAACCCCCCACGGTCACCGTGTTTGAACCGTCGGAAGCAGAGATCAGCCGGACCCAGAAGGCCACGCTCGTGTGCCTGGCCACGGGCTTCTACCCCGACCACGTGGAGCTGAGCTGGTGGGTGAACGGGAAGCAGGCCAAGAGCGGGGTCGGCACAGACCCTCAGCCCTACAAGGAGCAGCCCGACCGCAGCGACTC---------CACCTACTGTCTGAGCAGCAGGCTGAGGGTCTCTGCCTCCTTCTGGCACAATCCTCGCAACCACTTCCGCTGCCAAGTCCAG-TTCTACGGGCTGGACAGCGACTACAAGGACTCTTGG--------AAGGAGAACCGCACCATGCCCGTCACCCAGAATGTCAGT-GCTGAGACCCGGGGCAGAGCAGAGTGTG-----GCTTCACCTCGGAGTCCTATCAGCAAGGGGTCCTGTCTGCCACCCTCCTCTATGAGATCCTGCTGGGGAAGGCCACGGTGTATGCGGTGCTGGTCAGCGCCCTGGTGCTGATGGCCATG--------------------------------------------------------------------------------------------------------------------------------------------------------------------------------------------------------------------------------------------------------------------------------------------------------------
>Mnat_TRBC2
GACGACGTGACCAAGGTGAAACCCCCCACGGTCACCGTGTTTGAACCGTCGGAAGCAGAGATCAGCCGGACCCAGAAGGCCACGCTCGTGTGCCTGGCCACGGGCTTCTACCCCGACCACGTGGAGCTGAGCTGGTGGGTGAACGGGAAGCAGGCCAAGAGCGGGGTCGGCACAGACCCTCAGCCCTACAAGGAGCAGCCCGACCGCAGCGACTC---------CACCTACTGTCTGAGCAGCAGGCTGAGGGTCTCTGCCTCCTTCTGGCACAATCCTCGCAACCACTTCCGCTGCCAAGTCCAG-TTCTACGGGCTGGACAGCGACTACAAGGACTCTTGG--------AAGGAGAACCGCACCATGCCCGTCACCCAGAATGTCAGT-GCTGAGACCCGGGGCAGAGCAGAGTGTG-----GCTTCACCTCGGAGTCCTATCAGCAAGGGGTCCTGTCTGCCACCCTCCTCTATGAGATCCTGCTGGGGAAGGCCACGGTGTATGCGGTGCTGGTCAGCGCCCTGGTGCTGATGGCCATG--------------------------------------------------------------------------------------------------------------------------------------------------------------------------------------------------------------------------------------------------------------------------------------------------------------
>Pale_TRBC1
GATGACCTGAGCAAAGTGAACCCGCCCAAGGTCACCGTGTTTGAACCATCCAAAGCAGAGATCGCCAGGACACAGAAGGCCACTCTCGTGTGCCTGGCCACAGGCTTCTACCCCGACCACGTGGAGCTGAGCTGGTGGGTGAACGGCAAGAAGGTCCAGAGCGGGGTCAGCACGGACCCTCAGGCCTACAAGGAGCAGCCCAGCCAGAGCGACTC---------CAGATACCGTCTGAGCAGCCGGCTCAGGGTCTCCGCCACCTTCTGGCACAACCCCCGCAACCGCTTCCGCTGCCAAGTCGAG-TTCCACGGG------ATCAGTGACGAGGACGCCCGG--------AGTCCGGGAGACTCCGAACGCGTCACCCAGAACGTCAGT-GCAGAAACCCGGGGCAAAGCAGGGGCTG-----GCTCCTCCCCAGAGTCCTACCAGCAAGGGCTCCTGTCTGCCACCATCCTGTATGAGATCCTGCTGGGGAAGGCCACGCTGTACGCGGTGCTGGTCAGCGCCCTGGTGCTGATGGCCATG--------------------------------------------------------------------------------------------------------------------------------------------------------------------------------------------------------------------------------------------------------------------------------------------------------------
>Pale_TRBC2ic
-----------------------------------------------------------------------------------------------------------------------------------------------------------------------------------------------------------------------------------------------------------------------------------------------------------------------------------------------------------------------------------------------------------------------------ATTGTG-----GCTTCACCGCGAAGTCCTACCAGCAAGGGCTCCTGTCTGCCACCATCCTGTATGAGATCCTGCTGGGGAAGGCCACGCTGTACGCGGTGCTGGTCAGCGCCCTGGTGCTGATGGCCATG--------------------------------------------------------------------------------------------------------------------------------------------------------------------------------------------------------------------------------------------------------------------------------------------------------------
>Pale_TRBC3ic
GATGACCTGAGCAAAGTGAACCCGCCCAAGGTCACCGTGTTTGAACCATCCGAAGCAGAGATCGCCCGGACGCAGAAGGCCACTCTCGTGTGCCTGGCCACAGGCTTCTACCCCGACCACGTGGAGCTGAGCTGGTGGGTGAACGGCAAGAAGGTCCAGAGCGGGGTCAGCACGGACCCTCAGGCCTACAAGGAGCAGCCCAGCCAGAGCGACTC---------CAGATACCGTCTGAGCAGCCGGCTCAGGGTCTCCGCCACCTTCTGGCACAACCCCCGCAACCGCTTCCGCTGCCAAGTCGAG-TTCCACGGG------ATCAGTGACGAGGACGCCCGG--------AGTCCGGGAGACTCCGAACGCGTCACCCAGAACGTCAGT-GCAGAAACCCGGGGCAAAGCAGATTGTG-----GCTTCACCGCGA-------------------------------------------------------------------------------------------------------------------------------------------------------------------------------------------------------------------------------------------------------------------------------------------------------------------------------------------------------------------------------------------------------------------------
>Ppar_TRBCic
GAGGACCTCAAAAGGGTGAAGCCACCCACGGTCACCGTGTTTGAACCATCGGAAGCAGAGATCGCCCGGACCCAAAAGGCCACGCTCGTGTGCCTGGCCACAGGCTTCTACCCCGACCACGTGGAGCTGAGCTGGTGGGTGAACGGCAAGGAGGTCCAGAGCGGGGTCAGCACGGACCCTCAGCCCTACAAGGAGCATCCCAACAACAACAACTC---------CAACTACTGCCTGAGCAGCCGGCTGAGGGTCTCCGCCGCCTTCTGGCACAACACGCGCAACTTCTTCCGCTGCCAAGTCCAG-TTCTACGGG------CTGGACGAGAACGACACGTGGGA-----GGAGACGGACGGCCCCAAGCCCGTCACCCAGAAAATCAGC-GCCGG-----------------------------------------------------------------------------------------------------------------------------------------------------------------------------------------------------------------------------------------------------------------------------------------------------------------------------------------------------------------------------------------------------------------------------------------------------------------
>Pvam_TRBC1ic
GATGACCTGAGCAAAGTGACCCCGCCCAAGGTCACCGTGTTTGAACCATCCGAAGCAGAGATCGCCCGGACACAGAAGGCCACTCTCGTGTGCCTGGCCACAGGCTTCTACCCCGACCACGTGGAGCTGAGCTGGTGGGTGAACGGCAAGAAGGTCCAGAGCGGGGTCAGCACGGACCCTCAGGCCTACAAGGAGCAGCCCAGCCAGAGCGACTC---------CAGATACCGTCTGAGCAGCCGGCTCAGGGTCTCCGCCACCTTCTGGCACAACCCCCGCAACCACTTCCGCTGCCAAGTCGAG-TTCCACGGG------ATCAGTGACGAGGACGCCCGG--------AGTCCGGGAAACTCCGAACGCGTCACCCAGACCGTCAGT-GCAGAAACCCGGGGCAAAGCAGATTGTG-----GCTTCACCGCGA-------------------------------------------------------------------------------------------------------------------------------------------------------------------------------------------------------------------------------------------------------------------------------------------------------------------------------------------------------------------------------------------------------------------------
>Pvam_TRBC2
GATGACCTGAGCAAAGTGACCCCGCCCAAGGTCACCGTGTTTGAACCATCCGAAGCAGAGATCGCCCGGACACAGAAGGCCACTCTCGTGTGCCTGGCCACAGGCTTCTACCCCGA---------------------------------------------------------------------------------------------------------------------------------------------------------------------------------------------------------------------------------------------------------------------------------------------------------------------------------GTCCTACCAGCAAGGGCTCCTGTCTGCCACCATCCTGTATGAGATCCTGCTGGGGAAGGCCACGCTGTACGCGGTGCTGGTCAGCGCCCTGGTGCTGATGGCCATG--------------------------------------------------------------------------------------------------------------------------------------------------------------------------------------------------------------------------------------------------------------------------------------------------------------
>Raeg_TRBC1
GATGACCTGAGCAAAGTGAACCCGCCCAAGGTCACTGTGTTTGAACCATCCGAAGCAGAGATCGCCCGCACACAGAAGGCCACTCTCGTGTGCCTGGCCACAGGCTTCTACCCCGACCACGTGGAGCTGAGCTGGTGGGTGAACAACAAGAAGGCCCAGAGTGGGTTCAGCACGGACCCTCAGGCCTACAAGGAGCAGCCCAGCCGGAACGACTC---------CAGATACCGCCTGAGCAGCCGGCTCAGGGTCTCCGCCACCTTCTGGCACAACCCCCGCAACCACTTCCGCTGCCAAGTCGAG-TTCCACGGG------ATCGAGGAAAAGGACAGTCGG--------AACCTAGACGGGCCCTCACGCCTCAGCCAGAATGTCAGT-GCGGAGACCTGGGGCAAAGCAGATTGCG-----GCTTCACCTCGAAGTCCTACCAGCAAGGGGTCCTGTCTGCCACCATCGTCTATGAGATCCTGCTGGGGAAGGCCACGCTGTACGCCGTGCTGGTCAGCGCCCTGGTGCTGATGGCCATG--------------------------------------------------------------------------------------------------------------------------------------------------------------------------------------------------------------------------------------------------------------------------------------------------------------
>Raeg_TRBC2
GATGACCTGAGCAAAGTGAACCCGCCCAAGGTCACTGTGTTTGAACCATCCGAAGCAGAGATCGCCCGCACACAGAAGGCCACTCTCGTGTGCCTGGCCACAGGCTTCTACCCCGACCACGTGGAGCTGAGCTGGTGGGTGAACAACAAGAAGGCCCAGAGTGGGTTCAGCACGGACCCTCAGGCCTACAAGGAGCAGCCCAGCCGGAACGACTC---------CAGATACCGCCTGAGCAGCCGGCTCAGGGTCTCTGCCACCTTCTGGCACAACCCGCGCAACCACTTCCGCTGCCAAGTCGAG-TTCCACGGG------ATCGAGGAAAAGGACAGTCGG--------AACCTAGACGGGCCCTCACGCGTCAGCCAGAATGTCAGT-GCGGAGACCTGGGGCAAAGCAGATTGCG-----GCTTCACCTCGAAGTCCTACCAGCAAGGGGTCCTGTCTGCCACCATCATCTATGAGATCCTGCTGGGGAAGGCCACGCTGTACGCCGTGCTGGTCAGCGCCCTGGTGCTGATGGCCATG--------------------------------------------------------------------------------------------------------------------------------------------------------------------------------------------------------------------------------------------------------------------------------------------------------------
>Rfer_TRBC
GAGGACCTGAGTGAGGTGAAACTACCCAAGGTCACTGTGTTTGAACCATCCGAAGCAGAGATCAAGGAGAAACAGAAGGCCACGCTCGTGTGCCTGGCCACTGGCTTCTACCCCGACCACGTGGAGCTGAGCTGGTGGGTGAATGGCAAGGAGGTCCAGAATGGGGTCGGCACGGACACGCAGCCCTACAAGGAGCACCCCGACCAGAAAACCTC---------CACCTACCGTCTCAGCAGCCGGCTGAGGGTCTCTGCCACCTTCTGGCACAACCCCCGCAACCACTTCCGCTGCCAAGTCCAT-TTCTATGGGCTCGATGACAATGACCAGAAAAATTGG--------AATCAGAACCACTCCTTCCCCGCCACCCAGATCATCAGT-GCCGAGACCCCGGGCAGAGCAGACTGTG-----GCGCCACCTCAGCATCCTATCAACAAGGATTCCTGTCTGCCACCATCCTGTATGAGATCCTGCTGGGGAAGGCCACGCTGTATGCAGTGCTGGTCAGTGCCCTCGTGCTGATGGCCATG--------------------------------------------------------------------------------------------------------------------------------------------------------------------------------------------------------------------------------------------------------------------------------------------------------------
>Rsin_TRBC
GAGGACCTGAGCGAGGTGAAACTACCCAAGGTCACTGTGTTCGACCCCTCCGAAGCAGAGATCAAGGAGAAGCAGAAGGCCACCCTCGTGTGCCTGGCCACTGGCTTCTATCCCGACCACGTGGAGCTGAGCTGGTGGGTGAACGGGAAGGAGGTCCAGAGTGGGGTCGGCACGGACCCTCAGCCCTACAAGGAGTACCCCGACCAGAAAACCTC---------CAGCTACCGTCTCAGCAGCCGGCTGAGGGTCTCTGCCTCCTTCTGGCACAACCCCCGCAACCACTTCCGCTGCCAAGTCCAC-TTCCACGGGCTCGAGGAGAAAGACCGGAAAAACTGG--------ACTCTGACCCGCTCCTTCCCCGCCACCCAGAACATCAGT-GCCGAGACCCAGGGCAGAGCAGAGTGTG-----GCATCTCCTCAGCATCGTATAATCAAGGAGTCCTGTCTGCCACCCTCCTGTATGAGATCCTGCTGGGGAAGGCCACCCTGTATGCAGTGCTGGTCAGTGCCCTCGTGCTGATGGCCATG--------------------------------------------------------------------------------------------------------------------------------------------------------------------------------------------------------------------------------------------------------------------------------------------------------------
>Lwed_TRBC1
GAGAACCTGGAAAAGGTCAAACCTCCCACGGTCACAGTGTTTGAACCATCAGAAGCAGAGATCTCCCGCACCCAGAAGGCCACACTCGTGTGCCTGGCCACGGGCTTCTACCCCGACCACGTGGAGCTGAGCTGGTGGGTGAACGGCAAGGAGGTCCAGAATGGGGTCAGCACAGACCCGCAGCCCTACAAGGAGCGGCCCAACGAGAATGACTC---------CAGCTACTGTCTGAGCAGCCGGCTGAGGGTGTCCTCTGCCTTCTGGCACAACCCTCGCAACTACTTCCGCTGCCAAGTCCAG-TTCCACGGG------CTCAGGGACGATGATGAGTGGGA-----CAACGCCAGCCGGGCCAAACCCATCACCCAGAACATCAGT-GACGAGATCCAGGGCAGAGCAGACTGTG-----GCTTCACTTCGGTGTCCTATCAGCAGGGCATCCTGTCTGCCACCATCCTCTATGAGATCCTGCTGGGGAAGGCCACCCTGTATGCCGTGCTGGTCAGCGCCCTGGTGCTGATGGCCAAG--------------------------------------------------------------------------------------------------------------------------------------------------------------------------------------------------------------------------------------------------------------------------------------------------------------
>Lwed_TRBC2
GAGAACCTGGAAAAGGTCAAACCTCCCACGGTCACAGTGTTTGAACCATCAGAAGCAGAGATCTCCCGCACCCAGAAGGCCACACTCGTGTGCCTGGCCACGGGCTTCTACCCCGACCACGTGGAGCTGAGCTGGTGGGTGAACGGCAAGGAGGTCCAGAATGGGGTCAGCACAGACCCGCAGCCCTACAAGGAGCGGCCCAACGAGAATGACTC---------CAGCTACTGTCTGAGCAGCCGGCTGAGGGTGTCCTCTGCCTTCTGGCACAACCCTCGCAACTACTTCCGCTGCCAAGTCCAG-TTCCACGGG------CTCAGGGACGATGATGAGTGGGA-----CAACGCCAGCCGGGCCAAACCCATCACCCAGAACATCAGT-GACGAGATCCAGGGCAGAGCAGACTGTG-----GCTTCACTTCGGTGTCCTATCAGCAGGGCATCCTGTCTGCCACCATCCTCTATGAGATCCTGCTGGGGAAGGCCACCCTGTATGCCGTGCTGGTCAGCGCCCTGGTGCTGATGGCCAAG--------------------------------------------------------------------------------------------------------------------------------------------------------------------------------------------------------------------------------------------------------------------------------------------------------------
>Oros_TRBC1
GAGAACCTGGAAAAGGTCAAACCTCCCACGGTCACAGTGTTTGAACCATCAGAAGCAGAGACCTCCCGCACCCAGAAGGCCACACTCGTGTGCCTGGCCACGGGCTTCTACCCCGACCACGTGGAGCTGAGCTGGTGGGTGAACGGGAAGGAGGTCCAGAATGGGGTCAGCACAGACCCGCAGCCCTACAAGGAGCGGCCCAACGAGAATGAGTC---------CAGCTACTGTCTGAGCAGCCGGCTGAGGGTGTCCTCTGCCTTCTGGCACAACCCTCGCAACCACTTCCGCTGCCAAGTCCAG-TTCCACGGG------CTCGGGGACGATGACAAGTGGGA-----AAACACCAGCCGGGCCAAACCCATCACCCAGAACATCAGT-GACGAGACCTGGGGCAGAGCAGACTGTG-----GCTTCACTTCGGTGTCCTATCAGCAGGGCATCCTGTCCGCCACCATCCTCTATGAGATCCTGCTGGGGAAGGCCGCCCTGTACGCCGTGCTGGTCAGCGCCCTGGTGCTGATGGCCAAG--------------------------------------------------------------------------------------------------------------------------------------------------------------------------------------------------------------------------------------------------------------------------------------------------------------
>Oros_TRBC2
GAGAACCTGGAAAAGGTCAAACCTCCCACGGTCACAGTGTTTGAACCATCAGAAGCAGAGACCTCCCGCACCCAGAAGGCCACACTCGTGTGCCTGGCCACGGGCTTCTACCCCGACCACGTGGAGCTGAGCTGGTGGGTGAACGGGAAGGAGGTCCAGAATGGGGTCAGCACAGACCCGCAGCCCTACAAGGAGCGGCCCAACGAGAATGAGTC---------CAGCTACTGTCTGAGCAGCCGGCTGAGGGTGTCCTCTGCCTTCTGGCACAACCCTCGCAACCACTTCCGCTGCCAAGTCCAG-TTCCACGGG------CTCGGGGACGATGACAAGTGGGA-----AAACACCAGCCGGGCCAAACCCATCACCCAGAACATCAGT-GACGAGACCTGGGGCAGAGCAGACTGTG-----GCTTCACTTCGGTGTCCTATCAGCAGGGCATCCTGTCCGCCACCATCCTCTATGAGATCCTGCTGGGGAAGGCCGCCCTGTACGCCGTGCTGGTCAGCGCCCTGGTGCTGATGGCCAAG--------------------------------------------------------------------------------------------------------------------------------------------------------------------------------------------------------------------------------------------------------------------------------------------------------------
>Tman_TRBC1
GACAACCTGACCAAGGTGAACCCGCCCAAGGTGGCCGTGTTTGAGCCCTCAGAGGTCGAGATCTCCCGAACCCAGAAGGCCACGCTCGTGTGCCTAGCCACCGGCTTCTACCCCGACCACGTGGAGCTGAGCTGGTGGGTGAATGGCAAGATGGCCCTCAGCGGGGTCAGCACGGCCCCCGAGCCGCGGCTGGAG---CCCAGCGCCGATAACTC---------CAGCTACTGCCTGAGCAGCCGCCTGAGAGTGTCGGCCGCCTTCTGGCACAATCCCCGCAACCACTTCCGCTGCCAGGTCCAG-TTCTATGGG------CTCTCGGCCGACGACGAGTGG--------GGAGAGACCCGGCCCAAGCCCGTCACCCAGAACGTCAGT-GCCGTGGTCTGGGGCCGTGCAGACTGTG-----GCCTCTCCTCGGTTTCCTACCAGCGGGGGGTCCTGTCGGCCACTGTCCTCTACGAGGTCCTGCTGGGGAAAGCGGCCCTGTACGCCGTGCTGGTCAGCGCCCTCGTGCTGATGGCCATG--------------------------------------------------------------------------------------------------------------------------------------------------------------------------------------------------------------------------------------------------------------------------------------------------------------
>Tman_TRBC2
GACAACCTGACCAAGGTGAACCCGCCCAAGGTGGCCGTGTTTGAGCCCTCAGAGGTCGAGATCTCCCGAACCCAGAAGGCCACGCTCGTGTGCCTGGCCACCGGCTTCTACCCCGACCACGTGGAGCTGAGCTGGTGGGTGAATGGCAAGATGGCCCTCAGCGGGGTCAGCACGGACCCCGAGCCGCGGCTGGAG---CCCAGCGCCGATAACTC---------CAGCTACTGCCTGAGCAGCCGCCTGAGAGTGTCGGCCGCCTTCTGGCACAATCCCCGCAACCACTTCCGCTGCCAGGTCCAG-TTCTACGGG------CTCTCGGCCGACGACGAGTGG--------AGCGAGACCCGGCCCAAGCCCGTCACCCAGAACGTCAGT-GCCGTGGTCTGGGGCCGTGCAGACTGTG-----GCCTCTCCTCGGTTTCCTACCAGAGGGGGGTCCTGTCGGCCACTGTCCTCTACGAGGTCCTGCTGGGGAAAGCGGCCCTGTACGCTGTGCTGGTCAGTGCCCTCGTGCTGATGGCCATG--------------------------------------------------------------------------------------------------------------------------------------------------------------------------------------------------------------------------------------------------------------------------------------------------------------
>Lafr_TRBC1ic
GACGACCTGAGCAAGGTGACCCCACCCAAGGTGGCCGTGTTTGAACCCTCAGAGGCAGAGATCTCTCGTACCCAGAAGGCCACCCTCGTGTGCCTGGCCACCAACTTCTACCCTGACCACGTGGAGCTGAGCTGGTGGGTGAACGGCAAGGAGGCCCGCAGCGGGGTCAGCACGGACCCCCAGCCCCAGAAGGGGTGCACTGGCGTCAGTGACTC---------CACATACTGCATGAGCAGCCTCCTGAGAGTGTCGGCTGCCTTCTGGCACAACCCACGCAACCATTTCCGCTGCCAAGTCCAGTTTCTACGGTCTCTCGGCCGAGGACGAGGACCAGTGGGGACGAGGAGAAACAATGGGCCCCTGCCCGTCACCCAGAACATCAGCAGCCGAGGCCTGGTGCCACGCAG------------------------------------------------------------------------------------------------------------------------------------------------------------------------------------------------------------------------------------------------------------------------------------------------------------------------------------------------------------------------------------------------------------------------------------------------
>Lafr_TRBC2
GACGACCTGAGCAAGGTGACCCCACCCAAGGTGGCCGTGTTTGAACCCTCAGAGGCAGAGATCTCTCGCACCCAGAAGGCCACCCTCGTGTGCCTGGCCACCAACTTCTACCCTGACCACGTGGAGCTGAGCTGGTGGGTGAACGGCAAGGAGGCCCGCAGCGGGGTCAGCACGGACCCCCAGCCCCAGAAGGGGTGCACTGGCGTCAGTGACTC---------CACATACTGCATGAGCAGCCTCCTGAGAGTGTCGGCTGCCTTCTGGCACAACCCACGCAACCATTTCCGCTGCCAAGTCCAG-TTCTACGGTCTCTCGGCTGAGGACGAGGACCAGTGGGAC--GAGGAAAACAATGGGCCCCTGCCCGTCACCCAGAACATCAGC-GCCGAGGCCTGGGGCCACGCAGACTGTG-----GCCTCACCTCAGTGTCCTACCAGCAGGGGGTCCTGTCAGCCACTGTCCTCTACGAGGTCCTGCTGGGAAAGGCGGCCCTGTACGCTGTGCTGGTCAGTGCCCTCGTGCTGGTGGCCATG--------------------------------------------------------------------------------------------------------------------------------------------------------------------------------------------------------------------------------------------------------------------------------------------------------------
>Oana_TRBC1
-ATGACTTGCAAAAGGTGAAGCTCCCAAAGGTGACTCTTTTTGACCCATCCGAGGAGGAGATCAATGAGTTGGGGAAGGCCACCTTGGTCTGCCTGGCCACGGGCTTCTTCCCCGACCTCGTGGAGATTAGCTGGTGGGTGGACGGCCAGGAGACGAAGGAGGGGGTCAGCACGGATGCCCAGCCCTTGAACTA------CACCGAAACCAAGTCTTCGAACAGCACTTATGCCCTGAGCAGTCGCCTCCGCGTCTCAGCGGGGTTCTGGCAGAACCCCTGGCGCCGCTTCCGCTGCCAGGTCCAC-TTCTATGGG------CTCAGTGACAGTGATACATGGAC-----TGACAGCTCCCGGCCTAAACCTGTCACTCAGAACATCAGC-GTTGAGACCTGGGGAAAAGCAGACTGTG-----GAATCACCGCAGCATCCTACCAGAAGAGCGTCCAGTCAGCCACCTTCCTCTATGAGATCCTCTTGGGGAAGGCCTTGGTCTACGCGGTGCTGGTCAGCACCCTGGTGTGGAGGGCCAAG--------------------------------------------------------------------------------------------------------------------------------------------------------------------------------------------------------------------------------------------------------------------------------------------------------------
>Oana_TRBC2ic
-ATGACTTGCAAATGGTGAAGCTCCCAAAGGTGACTCTGTTTGACCCATCCGAGGAGGAGATCAATGAGTTGGGGAAGGCCACCTTGGTCTGCCTGGCCACGGGCTTCTTCCCCGACCTCGTGGAGATAAGCTGGTGGGTGGACGGCCAGGAGACGAAGGAGGGGGTCAGCACGGATGCCCAGCCCTTGAACTA------CACCGAAACCGAGTCTTCGATCAGGACTTATGCCCTGAGCAGTCGCCTCCGCGTCTCAGCGGGGTTCTGGCAGAACCCCTGGCGCCGCTTCCGTTGCCAGGTCCAC-TTCTATGGG------CTCCAGGACAATGACACATGGAC-----TGACAACACCCGGCCCAAGCCTGTCACTCAGAACATCAGC-GCTGAGACCTGGGGAAAAGCAG------------------------------------------------------------------------------------------------------------------------------------------------------------------------------------------------------------------------------------------------------------------------------------------------------------------------------------------------------------------------------------------------------------------------------------------------
>Umar_TRBC1
GAGGACCTGGGAAAGGTCAAACCTCCCACGGTCACGGTGTTTGAACCGTCAGAAGCAGAGACCTCCCGCACCCAGAAGGCCACACTCGTGTGCCTGGCCACGGGCTTCTACCCCGACCACGTGGAGCTGAGCTGGTGGGTGAACGGGAAGGAGGTCCAGAATGGGGTCAGCACGGACCCTCAGCCCTACAGGGAGCGGCCCAACGACAATAGCTC---------GAACTACTGTCTGAGCAGCCGGCTGAGGGTCTCCTCCGTCTTCTGGCACAACCCTCGCAACCACTTTCGCTGCCAAGTCCAG-TTCCACGGG------CTCGGGGACGATGACAAGTGGGA-----CGACCCCACGCGGCCCAAACCCGTCACCCAGAACATCAGT-GCCGAGGCCTGGGGCAGAGCAGACTGTG-----GCTTCACGTCAGTGTCCTATCAGCAGGGCATCCTGTCTGCCACCATCCTCTATGAGATCCTGCTGGGGAAGGCCACCCTGTACGCTGTGCTGGTCAGCGCCCTGGTGCTCATGGCCAAG--------------------------------------------------------------------------------------------------------------------------------------------------------------------------------------------------------------------------------------------------------------------------------------------------------------
>Umar_TRBC2
GAGGACCTGGGAAAGGTCAAACCTCCCACGGTCACGGTGTTTGAACCGTCAGAAGCAGAGACCTCCCGCACCCAGAAGGCCACGCTCGTGTGCCTGGCCACGGGCTTCTACCCCGACCACGTGGAGCTGAGCTGGTGGGTGAACGGGAAGGAGGTCCAGAATGGGGTCAGCACGGACCCTCAGCCCTACAGGGAGCGGCCCAACGACAATAGCTC---------GAACTACTGTCTGAGCAGCCGGCTGAGGGTCTCCTCCGTCTTCTGGCACAACCCTCGCAACCACTTTCGCTGCCAAGTCCAG-TTCCACGGG------CTCGGGGACGATGACAAGTGGGA-----CGACCCCACGCGGCCCAAACCCGTCACCCAGAACATCAGT-GCCGAGGCCTGGGGCAGAGCAGACTGTG-----GCTTCACGTCAGTGTCCTATCAGCAGGGCATCCTGTCTGCCACCATCCTCTATGAGATCCTGCTGGGGAAGGCCACCTTGTACGCTGTGCTGGTCAGCGCCCTGGTGCTCATGGCCAAG--------------------------------------------------------------------------------------------------------------------------------------------------------------------------------------------------------------------------------------------------------------------------------------------------------------
>Umar_TRBC3ic
-----------------------------------------------------------------------------------------------------------------------------------------------------------------------------------------------------------------------------------------------------------------------------------------------------------------------------------------------------------------------------------------------------------------------------ACTGTG-----GCTTCACGTCAGTGTCCTATCAGCAGGGCATCCTGTCTGCCACCATCCTCTATGAGATCCTGCTGGGGAAGGCCACCTTGTACGCTGTGCTGGTCAGCGCCCTGGTGCTCATGGCCAAG--------------------------------------------------------------------------------------------------------------------------------------------------------------------------------------------------------------------------------------------------------------------------------------------------------------
>Umar_TRBC4ic
GAGGACCTGGGAAAGGTCAAACCTCCCACGGTCACGGTGTTTGAACCGTCAGAAGCAGAGACCTCCCGCACCCAGAAGGCCACACTCGTGTGCCTGGCCACGGGCTTCTACCCCGACCACGTGGAGCTGAGCTGGTGGGTGAACGGGAAGGAGGTCCAGAATGGGGTCAGCACGGACCCTCAGCCCTACAGGGAGCGGCCCAACGACAATAGCTC---------GAACTACTGTCTGAGCAGCCGGCTGAGGGTCTCCTCCGTCTTCTGGCACAACCCTCGCAACCACTTTCGCTGCCAAGTCCAG-TTCCACGGG------CTCGGGGACGATGACAAGTGGGA-----CGACCCCACGCGGCCCAAACCCGTCACCCAGAACATCAGT-GCCGAGGCCTGGGGCAGAGCAG------------------------------------------------------------------------------------------------------------------------------------------------------------------------------------------------------------------------------------------------------------------------------------------------------------------------------------------------------------------------------------------------------------------------------------------------
>Hsap_TRBC1
GAGGACCTGAACAAGGTGTTCCCACCCGAGGTCGCTGTGTTTGAGCCATCAGAAGCAGAGATCTCCCACACCCAAAAGGCCACACTGGTGTGCCTGGCCACAGGCTTCTTCCCCGACCACGTGGAGCTGAGCTGGTGGGTGAATGGGAAGGAGGTGCACAGTGGGGTCAGCACGGACCCGCAGCCCCTCAAGGAGCAGCCCGCCCTCAATGACTC---------CAGATACTGCCTGAGCAGCCGCCTGAGGGTCTCGGCCACCTTCTGGCAGAACCCCCGCAACCACTTCCGCTGTCAAGTCCAG-TTCTACGGG------CTCTCGGAGAATGACGAGTGG--------ACCCAGGATAGGGCCAAACCCGTCACCCAGATCGTCAGC-GCCGAGGCCTGGGGTAGAGCAGACTGTG-----GCTTTACCTCGGTGTCCTACCAGCAAGGGGTCCTGTCTGCCACCATCCTCTATGAGATCCTGCTAGGGAAGGCCACCCTGTATGCTGTGCTGGTCAGCGCCCTTGTGTTGATGGCCATGGTCAAGAGAAAGGATTTC--------------------------------------------------------------------------------------------------------------------------------------------------------------------------------------------------------------------------------------------------------------------------------------------
>Hsap_TRBC2
GAGGACCTGAAAAACGTGTTCCCACCCGAGGTCGCTGTGTTTGAGCCATCAGAAGCAGAGATCTCCCACACCCAAAAGGCCACACTGGTGTGCCTGGCCACAGGCTTCTACCCCGACCACGTGGAGCTGAGCTGGTGGGTGAATGGGAAGGAGGTGCACAGTGGGGTCAGCACAGACCCGCAGCCCCTCAAGGAGCAGCCCGCCCTCAATGACTC---------CAGATACTGCCTGAGCAGCCGCCTGAGGGTCTCGGCCACCTTCTGGCAGAACCCCCGCAACCACTTCCGCTGTCAAGTCCAG-TTCTACGGG------CTCTCGGAGAATGACGAGTGG--------ACCCAGGATAGGGCCAAACCTGTCACCCAGATCGTCAGC-GCCGAGGCCTGGGGTAGAGCAGACTGTG-----GCTTCACCTCCGAGTCTTACCAGCAAGGGGTCCTGTCTGCCACCATCCTCTATGAGATCTTGCTAGGGAAGGCCACCTTGTATGCCGTGCTGGTCAGTGCCCTCGTGCTGATGGCCATGGTCAAGAGAAAGGATTCCAGAGGC--------------------------------------------------------------------------------------------------------------------------------------------------------------------------------------------------------------------------------------------------------------------------------------
>Nleu_TRBC1
GAGGACCTGAGAAACGTGTTCCCACCCAAGGTCGCTGTGTTTGAGCCATCAGAAGCAGAGATCTCCCACACCCAAAAGGCCACGCTGGTGTGCCTGGCCACAGGCTTCTACCCCGACCACGTGGAGCTGAGCTGGTGGGTGAACGGGAAGGAGGTGCACAGTGGGGTCAGCACAGACCCGCAGCCGCTCAAGGAGCAGCCCGCCCTCAATAACTC---------CAGATACAGCCTGAGCAGCCGCCTAAGGGTCTCGGCCACCTTCTGGCAGAACCCCCGCAACCGCTTCCGCTGTCAAGTCCAG-TTCTACGGG------CTCTCGGAGAATGATGAGTGG--------ACCCAGGATAGGGACAAACCCGTCACCCAGATCGTCAGT-GCCGAGGCCTGGGGTAGAGCCGACTGTG-----GCTTTACCTCAGTGTCCTACCAGCAAGGGGTCCTTTCTGCCACCATCCTCTATGAGATCCTGCTGGGGAAGGCGACCCTGTATGCTGTGCTGGTCAGCGCCCTTGTGTTGATGGCCATG--------------------------------------------------------------------------------------------------------------------------------------------------------------------------------------------------------------------------------------------------------------------------------------------------------------
>Nleu_TRBC2
GAGGACCTGAGAAACGTGTTCCCACCCAAGGTCGCTGTGTTTGAGCCATCAGAAGCAGAGATCTCCCACACCCAAAAGGCCACGCTGGTGTGCCTGGCCACAGGCTTCTACCCCGACCACGTGGAGCTGAGCTGGTGGGTGAACGGGAAGGAGGTGCACAGTGGGGTCAGCACAGACCCGCAGCCGCTCAAGGAGCAGCCCGCCCTCAATAACTC---------CAGATACAGCCTGAGCAGCCGCCTAAGGGTCTCGGCCACCTTCTGGCAGAACCCCCGCAACCGCTTCCGCTGTCAAGTCCAG-TTCTACGGG------CTCTCGGAGAATGACGAGTGG--------AACGAGGCCAGGGACAGGCCCATCACCCAGAACGTCAGC-GCTGAGGCCTGGGGTAGAGCCGACTGTG-----GCTTCACCTCCGAGTCTTACCAGCAAGGGGTCCTGTCTGCCACCATCCTCTATGAGATCTTGCTAGGGAAGGCCACCTTGTATGCTGTGCTGGTCAGTGCCCTCGTGCTGATGGCCATG--------------------------------------------------------------------------------------------------------------------------------------------------------------------------------------------------------------------------------------------------------------------------------------------------------------
>Mmus_TRBC1
nAGGATCTGAGAAATGTGACTCCACCCAAGGTCTCCTTGTTTGAGCCATCAAAAGCAGAGATTGCAAACAAACAAAAGGCTACCCTCGTGTGCTTGGCCAGGGGCTTCTTCCCTGACCACGTGGAGCTGAGCTGGTGGGTGAATGGCAAGGAGGTCCACAGTGGGGTCAGCACGGACCCTCAGGCCTACAAGGAG------------AGCAATTA---------TAGCTACTGCCTGAGCAGCCGCCTGAGGGTCTCTGCTACCTTCTGGCACAATCCTCGCAACCACTTCCGCTGCCAAGTGCAG-TTCCATGGG------CTTTCAGAGGAGGACAAGTGG--------CCAGAGGGCTCACCCAAACCTGTCACACAGAACATCAGT-GCAGAGGCCTGGGGCCGAGCAGACTGTG-----GGATTACCTCAGCATCCTATCAACAAGGGGTCTTGTCTGCCACCATCCTCTATGAGATCCTGCTAGGGAAAGCCACCCTGTATGCTGTGCTTGTCAGTACACTGGTGGTGATGGCTATG--------------------------------------------------------------------------------------------------------------------------------------------------------------------------------------------------------------------------------------------------------------------------------------------------------------
>Mmus_TRBC2
nAGGATCTGAGAAATGTGACTCCACCCAAGGTCTCCTTGTTTGAGCCATCAAAAGCAGAGATTGCAAACAAACAAAAGGCTACCCTCGTGTGCTTGGCCAGGGGCTTCTTCCCTGACCACGTGGAGCTGAGCTGGTGGGTGAATGGCAAGGAGGTCCACAGTGGGGTCAGCACGGACCCTCAGGCCTACAAGGAG------------AGCAATTA---------TAGCTACTGCCTGAGCAGCCGCCTGAGGGTCTCTGCTACCTTCTGGCACAATCCTCGAAACCACTTCCGCTGCCAAGTGCAG-TTCCATGGG------CTTTCAGAGGAGGACAAGTGG--------CCAGAGGGCTCACCCAAACCTGTCACACAGAACATCAGT-GCAGAGGCCTGGGGCCGAGCAGACTGTG-----GAATCACTTCAGCATCCTATCATCAGGGGGTTCTGTCTGCAACCATCCTCTATGAGATCCTACTGGGGAAGGCCACCCTATATGCTGTGCTGGTCAGTGGCCTAGTGCTGATGGCCATGGTCAAGAAAAAAAATTCC--------------------------------------------------------------------------------------------------------------------------------------------------------------------------------------------------------------------------------------------------------------------------------------------
>Cfam_TRBC1
GAGGATCTGCAGAAGGTCACCCCTCCCACGGTCACAGTGTTTGAACCATCAGAAGCAGAGATCTCGCGGACCCAGAAGGCCACACTCGTGTGCCTGGCCACGGGCTTCTACCCCGACCACGTGGAGCTGAGCTGGTGGGTGAACGGGAAGGAGGTCACGAGTGGGTTCAGCACCGACCCGCAGCCCTACAAGGAGAGGCCCAGCGAGAATGACTC---------CAGCTACTGTCTGAGCAGCCGGCTGAGGGTCTCTGCCTCCTTCTGGCACAACCCGCGCAACCACTTCCGCTGCCAAGTCCAG-TTCTATGGG------CTCGGGGACGACGATGAGTGG--------AAATACGATAGAGTCAAACCCATCACCCAGAACATCAGT-GCTGAGGCCTGGGGCAGAGCAGACTGTG-----GCTTCACCTCGGTGTCCTACCATCAGGGCGTCCTGTCTGCCACCATCCTCTATGAGATCCTGCTGGGCAAGGCCACGCTGTATGCTGTGCTGGTCAGCATCCTGGTGCTGATGGCCAAG--------------------------------------------------------------------------------------------------------------------------------------------------------------------------------------------------------------------------------------------------------------------------------------------------------------
>Cfam_TRBC2
GAGGATCTGCAGAAGGTCACCCCTCCCACGGTCACAGTGTTTGAACCATCAGAAGCAGAGATCCCGCGGACCCAGAAGGCCACACTCGTGTGCCTGGCCACGGGCTTCTACCCCGACCACGTGGAGCTGAGCTGGTGGGTGAACGGGAAGGAGGTCACGAGTGGGTTCAGCACCGACCCGCAGCCCTACAAGGAGAGGCCCAGCGAGAATGACTC---------CAGCTACTGTCTGAGCAGCCGGCTGAGGGTCTCTGCCTCCTTCTGGCACAACCCGCGCAACCACTTCCGCTGCCAAGTCCAG-TTCTATGGG------CTCGGGGACGACGATGAGTGG--------AAATACGATAGAGTCAAACCCATCACCCAGAACATCAGT-GCTGAGGCCTGGGGCAGAGCAGACTGTG-----GCTTCACCTCGGTGTCCTACCATCAGGGCGTCCTGTCTGCCACCATCCTCTATGAGATCCTGCTGGGCAAGGCCACGCTGTATGCTGTGCTGGTCAGCATCCTGGTGCTGATGGCCAAG--------------------------------------------------------------------------------------------------------------------------------------------------------------------------------------------------------------------------------------------------------------------------------------------------------------
>Amel_TRBC1
GACAACCTGGAAAGGGTCAAACCTCCCATGGTCACAGTGTTTGAACCGTCAGAAGCAGAGACCTCCCGCACCCAGAAGGCCACGCTCGTGTGCCTGGCCACGGGCTTCTACCCCGACCACGTGGAGCTGAGCTGGTGGGTGAATGGGAAGGAGGTCCAGAATGGGGTCAGCACGGACCCTCAGCCCTACAGGGAGCGGCCCAACGACAATGGCTC---------CAACTACTGTCTGAGCAGCCGGCTGAGGGTCTCCTCCGCCTTCTGGCACAACCCTCGCAACCACTTTCGCTGCCAAGTCCAG-TTCTACGGG------CTTGGGGACGATGACGAGTGGGA-----CAACCCCACCCGGCCGAAACCCATCACCCAGAACATCAGT-GCTGAGGCCTGGGGCAGAGCAGACTGTG-----GCTTCACGTCGGTGTCCTATCAGCAGGGTATCCTGTCTGCCACCATCCTCTATGAGATCCTGCTGGGGAAGGCCACCCTGTACGCTCTGCTGGTCAGCATCCTGGTGCTCAGGGCCAAG--------------------------------------------------------------------------------------------------------------------------------------------------------------------------------------------------------------------------------------------------------------------------------------------------------------
>Amel_TRBC2
GACAAACTGGAAAGGGTCAAACCTCCCACGGTCACAGTGTTTGAACCGTCAGAAGCAGAGACCTCCCGCACCCAGAAGGCCACGCTCGTGTGCCTGGCCACGGGCTTCTACCCCGACCACGTGGAGCTGAGCTGGTGGGTGAATGGGAAGGAGGTCCAGAATGGGGTCAGCACGGACCCTCAGCCCTACAGGGAGCGGCCCAACGACAATGGCTC---------CAACTACTGTCTGAGCAGCCGGCTGAGGGTCTCCTCCGCCTTCTGGCACAACCCTCGCAACCACTTTCGCTGCCAAGTCCAG-TTCTACGGG------CTTGGGGACGAGGACGAGTGGGA-----CAACCCCACCCGGCCCAAACCCGTCACCCAGAACATCAGT-GCTGAGGCCTGGGGCAGAGCAGACTGTG-----GCTTCACGTCCGTGTCCTATCAGCAGGGTATCCTGTCTGCCACCATCCTCTATGAGATCCTGCTGGGGAAGGCCACCCTGTACGCTCTGCTGGTCAGCATCCTGGTGCTCAGGGCCAAG--------------------------------------------------------------------------------------------------------------------------------------------------------------------------------------------------------------------------------------------------------------------------------------------------------------
>Amel_TRBC3ic
-ACAAACTGGAAAGGGTCAAACCTCCCACGGTCACAGTGTTTGAACCGTCAGAAGCAGAGACCTCCCGCACCCAGAAGGCCACGCTCGTGTGCCTGGCCACGGGCTTCTACCCCGACCACGTGGAGCTGAGCTGGTGGGTGAATGGGAAGGAGGTCCAGAATGGGGTCAGCACGGACCCTCAGCCCTACAGGGAGCGGCCCAACGACAATGGCTC---------CAACTACTGTCTGAGCAGCCGGCTGAGGGTCTCCTCCGCCTTCTGGCACAACCCTCGCAACCACTTTCGCTGCCAAGTCCAG-TTCTACGGG------CTTGGGGACGATGACGAGTGGGA-----CAACCCCACCCGGCCGAAACCCATCACCCAGAACATCAGT-GCTGAGGCCTGGGGCAGAGCAG------------------------------------------------------------------------------------------------------------------------------------------------------------------------------------------------------------------------------------------------------------------------------------------------------------------------------------------------------------------------------------------------------------------------------------------------
>Amel_TRBC4ic
----------------------------------------------------------------------------------------------------------------------------------------------------------------------------------------------------------------------------------------------------------------------------------------------------------------------------------------------------------------------------------------------------------------------------------------------------TGTCCTATCAGCAGGGTATCCTGTCTGCCACCATCCTCTATGAGATCCTGCTGGGGAAGGCCACCCTGTACGCTCTGCTGGTCAGCATCCTGGTGCTCAGGGCCAAG--------------------------------------------------------------------------------------------------------------------------------------------------------------------------------------------------------------------------------------------------------------------------------------------------------------
>Btau_TRBC2
GATGATCTGAGCCGCGTCCACCCGCCCAAGGTGGCTGTGTTTGAACCCTCGGAAGCAGAGATCTCCCGGACCCAGAAGGCCACGCTCGTGTGCCTGGCCACGGGCTTCTACCCTGACCACGTGGAGCTGACCTGGTGGGTGAACAGGAAGCAGGTCACGACTGGGGTCAGCACGGACCCTGAGCCCTATAAGGAGGACCCCGCGAGGGATGACTC---------CAGATACTGTCTGAGCAGCCGGCTGAGGGTGACCGCTGCCTTCTGGCACAACCCCCGCAACCACTTCCGATGCCAAGTCCAG-TTCCACGGG------CTCACAGACCAGGACCAGTGGGA-----GGAGCAGAACAGGACCAAGCCCATCACCCAGAACATCAGC-GCCGAGGCCTGGGGCAGAGCAGACTGTG-----GCGTCACCTCCGCGTCTTATCAGCAAGGGGTCCTGTCTGCCACCCTGCTCTATGAGATCCTGCTGGGGAAGGCCACCCTGTACGCTGTGCTGGTCAGCGCCCTGGTGCTGATGGCCATGGTTAAGAAAAAGGATTCCTGAGACCAGCTCCAAAAGTGCATCCCGAGTCATTCTTTATCGTGGCCCTGGATTCTCCTTAACATCTTTCCAGTCTGTGTTCCTCAAGAGTTTCTCTCTCTCTCTCATCTCCTTCCTTTACGGATGTCTGCCCCTTCTCTGAGCTTCCCTGCAGGTGGAGTGCCGCACCCCAAACCTGAAATTGACTGAATCAATAAAAGTGTCGTGATGGG------------------------------------------------------------------------
>Btau_TRBC1
GATGATCTGAGCCAGGTCCACCCGCCCAAGGTGGCTGTGTTCGAACCCTCGGAAGCAGAGATCTCCCGGACCCAGAAGGCCACGCTCGTGTGCCTGGCCACGGGCTTCTACCCCGACCACGTGGAGCTGACCTGGTGGGTGAACAGGAAGCAGGTCACGACTGGGGTCAGCACGGACCCTGAACCCTATAAGGAGGACCCTGCACGGGATGACTC---------CAGATACTGTCTGAGCAGCCGGCTGAGGGTGACTGCTGCCTTCTGGCACAACCCCCGCAACCACTTCCGATGCCAAGTCCAG-TTCCACGGG------CTCACGGACCAGGACCAGTGGGA-----GGAGCAGGACAGGGCCAAGCCCGTCACCCAGAACATCAGC-GCCGAGGCCTGGGGCAGAGCAGACTGTG-----GTGTCACCTCCGCATCTTATCAGCAAGGCGTCCTGTCTGCCACCCTCCTCTATGAGATCCTGCTGGGGAAGGCCACCCTGTACGCTGTGCTGGTCAGCGCCCTGGTGCTAATGGCCATGGTCAAGAGAAAAGAGTCCTGAAGCCACGTTCCAGCCTG----------------------------------------------------------------------------------------TTACTGCCCTGATGGAATTC------------------------------------------------------------------------------------------------------------------------------------------------------------
>Oari_TRBC1p
GTCGATCTGAGACAGGTGCACCCGCCCAAGGTGGCTGTGTTCGAACCCTCGGAAGCAGAGATCTCCCGGACCCAGAAGGCCACCCTCGTGTGCCTGGCCACGGGCTTCTACCCCGACCACGTGGAGCTGACCTGGTGGGTGAACAGGAAGCAGGTCACCACTGGGGTCAGCACGGACCCTGAGCCCTACAAAGAGGACCTCACGCAGAATGACTC---------CAGATACTGTCTGAGCAGCCGGCTGAGGGTGACCGCCGCCTTCTGGCACAACCCCCGCAACCACTTCCGATGCCAAGTCCAG-TTCTACGGG------CTCACGGACCAGGACCAGTGGGA-----GGAGCAGGACAGGGCCAAGCCTGTCACCCAGAACATCAGC-GCCGAGACCTGGGGCAGAGCAGACTGTG-----GCGTCACCTCCGCATCTTATCAGCAAGGCGTCCTGTCTGCCACCCTCCTCTATGAGATCCTGCTGGGGAAGGCCACCCTGTACGCTGTGCTGGTCAGCGCCCTGGTGCTGATGGCCATG--------------------------------------------------------------------------------------------------------------------------------------------------------------------------------------------------------------------------------------------------------------------------------------------------------------
>Oari_TRBC2
-ACGATCTGAAGCAGGTGCACCCGCCCA-GGTGGCTGTGTTCGAACCCTCGAAAGCAGAGATTCTCCGGACCCAGAAGGCCACCCTCGTGTGCCTGGCCACGGGCTTCTACCCCGACCACGTGGAGCTGA-CTGGTGGGTGAACAAGGAAGCAGGTCACCACTGGGTCAGCACGGACCCTGAGCCCTACAAAGAGGACCTCACGCAGAATGACTC---------CAGATACTGTCTGAGCAGCCGGCTGAGGGTGACCGCCGCCTTCTGGCACAACCCCCGCAACCACTTCCGATGCCAAGTCCAG-TTCTACGGG------CTCACGGACCAGGACCAGTGGAG------GAGCAGGACAGGGACAAGCCCGTCACCCAGAACATCAGC-GCCGAGACCTGGGGCAGAGCAGACTGTG-----GCGTCACCTCCGCGTCTTATCAGCAAGGTGTCCTGTCTGCCACCCTCCTCTATGAGATCCTGCTGGGGAAGGCCACCCTGTATGCTGTGCTGGTCAGCGCCCTGGTGCTGATGGCCATG--------------------------------------------------------------------------------------------------------------------------------------------------------------------------------------------------------------------------------------------------------------------------------------------------------------
>Oari_TRBC3
-ACGATCTGAGACAGGTGCACCCGCCCAAGGTGGCTGTGTTCGAACCCTCGGAAGCAGAGATCTCCCGGACCCAGAAGGCCACCCTCGTGTGCCTGGCCACGGGCTTCTACCCCGACCACGTGGAGCTGACCTGGTGGGTGAACAGGAAGCAGGTCACCACTGGGGTCAGCACGGACCCTGAGCCCTACAAAGAGGACCTCACGCAGAATGACTC---------CAGATACTGTCTGAGCAGCCGGCTGAGGGTGACCGCCGCCTTCTGGCACAACCCCCGCAACCACTTCCGATGCCAAGTCCAG-TTCTACGGG------CTCACGGACCAGGACCAGTGGGA-----GGAGCAGGACAGGGCCAAGCCTGTCACCCAGAACATCAGC-GCCGAGACCTGGGGCAGAGCAGACTGTG-----GCGTCACCTCCGCATCTTATCAGCAAGGCGTCCTGTCTGCCACCCTCCTCTATGAGATCCTGCTGGGGAAGGCCACCCTGTATGCTGTGCTGGTCAGCGCCCTGGTGCTGATGGCCATG--------------------------------------------------------------------------------------------------------------------------------------------------------------------------------------------------------------------------------------------------------------------------------------------------------------
>Sscr_TRBC1
GAGGACCTGCAGCAGGTGAGACCACCCAAGGTGGCCGTGTTTGAACCATCGGAAGCGGAGATCTCCCGGACCCAGAAGGCCACCCTCGTGTGCCTGGCCACAGGCTTCTACCCCGACCACGTGGAGCTGAGCTGGTGGGTGAACGGGAAGCAGGTCCAGAGCGGGGTCAGCACGGACCTTCAGCCCTACAGGGAGGACCCCAGCCGCAATGACTC---------CAGCTACTGTCTGAGCAGCCGGCTGAGGGTCACCGCCGCCTTCTGGCACAACCCCCGCAACCACTTCCGCTGCCAAGTCCAG-TTCTATGGG------CTCACGGAGGACGACGAGTGG--------GAGTACAACTGGACCAAGCCCATCACCCAGAACATCAGT-GCGGAGGCCTGGGGCAAAGCAGACTGTG-----GCTTCAGCTCGGCGTCCTATCAGCAAGGGGTCCTGTCCGCCACCCTCCTCTATGAGATCCTGCTGGGGAAGGCCGCCCTGTACGCTGTGCTGGTCAGCGCCCTGGTGCTGATGGCCACG--------------------------------------------------------------------------------------------------------------------------------------------------------------------------------------------------------------------------------------------------------------------------------------------------------------
>Sscr_TRBC2
GAGGACCTGCAGCAGGTGAGACCACCCAAGGTGGCCGTGTTTGAACCATCGGAAGCGGAGATCTCCCGGACCCAGAAGGCCACCCTCGTGTGCCTGGCCACAGGCTTCTACCCCGACCACGTGGAGCTGAGCTGGTGGGTGAACGGGAAGCAGGTCCAGAGCGGGGTCAGCACGGACCTTCAGCCCTACAGGGAGGACCCCAGCCGCAATGACTC---------CAGCTACTGTCTGAGCAGCCGGCTGAGGGTCACCGCCGCCTTCTGGCACAACCCCCGCAACCACTTCCGCTGCCAAGTCCAG-TTCTATGGG------CTCACGGAGGACGACGAGTGG--------GAGTACAACTGGACCAAGCCCATCACCCAGAACATCAGT-GCGGAGGCCTGGGGCAAAGCAGACTGTG-----GCTTCAGCTCGGCGTCCTATCAACAAGGGGTCCTGTCCGCCACCCTCCTCTATGAGATCCTGCTGGGGAAGGCCGCCCTGTACGCTGTGCTGGTCAGCGCCCTGGTGCTGATGGCCACG--------------------------------------------------------------------------------------------------------------------------------------------------------------------------------------------------------------------------------------------------------------------------------------------------------------
>Sscr_TRBC3
GAGGACCTGCAGCAGGTGAGACCACCCAAGGTGGCCGTGTTTGAACCATCGGAAGCGGAGATCTCCCGGACCCAGAAGGCCACCCTCGTGTGCCTGGCCACAGGCTTCTACCCCGACCACGTGGAGCTGAGCTGGTGGGTGAACGGGAAGCAGGTCCAGAGCGGGGTCAGCACGGACCTTCAGCCCTACAGGGAGGACCCCAGCCGCAATGACTC---------CAGCTACTGTCTGAGCAGCCGGCTGAGGGTCACCGCCGCCTTCTGGCACAACCCCCGCAACCACTTCCGCTGCCAAGTCCAG-TTCTATGGG------CTCACGGAGGACGACGAGTGG--------GAGTACAACTGGACCAAGCCCATCACCCAGAACATCAGT-GCGGAGGCCTGGGGCAAAGCAGACTGTG-----GCTTCTCCTCTGCGTCCTATCAGCAAGGGGTCCTGTCTGCCACCCTCCTCTATGAGATCCTGCTGGGGAAGGCCACCCTGTACGCTGTGCTGGTCAGCGCCCTGGTGCTGATGGCCACG--------------------------------------------------------------------------------------------------------------------------------------------------------------------------------------------------------------------------------------------------------------------------------------------------------------
>Hamp_TRBC1ic
-ATGACCTGAGCCAGGTGAGCCCACCCAAGGTGGCTGTGTTCGAACCATCGGAAGCAGAGATCGCCCGGACCCAGAAGGCCACGCTCGTGTGCCTGGCCACGGACTTCTACCCCGACCACGTGGAGCTGAGCTGGTGGGTGAACGGGAAGCAGGTCCAGACCGGGGTCAGCACGGACCCTCAGCCCTACAGGGAGGACCCCAGCCGCAATGACTC---------CCGCTACTGTCTGAGCAGCCGGCTGAGGGTCTCGGCCGCCTTCTGGTCCAACCCCCGCAACCACTTCCGCTGCCAAGTCCAG-TTCCACGGG------CTCACGGACGAGGACGACTGGTC-----CAAGCAGGACGGGCCCAAACCCATCACCCAGAACCTCAGT-GCCGAGGCCTGGGGCCGAGCAA------------------------------------------------------------------------------------------------------------------------------------------------------------------------------------------------------------------------------------------------------------------------------------------------------------------------------------------------------------------------------------------------------------------------------------------------
>Hamp_TRBC2ic
-----------------------------------------------------------------------------------------------------------------------------------------------------------------------------------------------------------------------------------------------------------------------------------------------------------------------------------------------------------------------------------------------------------------------------ATTGTG-----GTGTCACCTCGGCGTCCTATCATCAAGGCGTCCTGTCTGCCACCATCCTCTATGAGATCCTCCTGGGGAAGGCCACCCTGTATGCTGTGCTGGTCAGCGCCCTGGTGCTGATGGCCATG--------------------------------------------------------------------------------------------------------------------------------------------------------------------------------------------------------------------------------------------------------------------------------------------------------------
>Hamp_TRBC3ic
-ATGACCTGAGCCAGGTGAGCCCACCCAAGGTGGCTGTGTTCGAACCATCGGAAGCAGAGATCGCCCGGACCCAGAAGGCCACGCTCGTGTGCCTGGCCACGGACTTCTACCCCGACCACGTGGAGCTGAGCTGGTGGGTGAACGGGAAGCAGGTCCAGACCGGGGTCAGCACGGACCCTCAGCCCTACAGGGAGGACCCCAGCCGCAATGACTC---------CCGCTACTGTCTGAGCAGCCGGCTGAGGGTCTCGGCCGCCTTCTGGTCCAACCCCCGCAACCACTTCCGCTGCCAAGTCCAG-TTCCACGGG------CTCACGGACGAGGACGACTGGTC-----CAAGCAGGACGGGCCCAAACCCATCACCCAGAACCTCAGT-GCCGAGGCCTGGGGCCGAGCAA------------------------------------------------------------------------------------------------------------------------------------------------------------------------------------------------------------------------------------------------------------------------------------------------------------------------------------------------------------------------------------------------------------------------------------------------
>Ttru_TRBC
GACGACCTGAGCAAGGTGACCCCACCCAAGGTGGCTGTGTTCGAGCCGTCAGCAGCAGAGATCTCCCGGACCCAGAAGGCCACACTCGTGTGCCTGGCCACGGGCTTCTACCCCGACCACGTGGAGCTGAGCTGGTGGGTGAACGGGAAGCAGGTCGAGACGGGGGTCAGCACGGACCCTCAGCCACACAAGGAGGACCCCAGCCGTAACGACTC---------CAGCTACTGTCTGAGCAGCCGGCTGAGGGTCTCCGCCAGCTTCTGGTACAACCCTCGCAACCTCTTCCGCTGCCAAGCCTGG-TTCCACGGG------CTCTCGGACGAGGACGAGTGG--------AAGCAGGACAGGCCCAAACCCGTCACCCAGACCATCAGT-GCTGAGGTCCGGGGCCGAGCAGACTGTG-----GCCTCACCTCGGCGTCCTACCAGCAAGGGGTCCTGTCTGCCACCATCCTCTATGAGATCCTGCTGGGGAAGGCCACCCTGTATGCTGTGCTGGTCAGCGCCCTGGTGCTGATGGCCATGGTAAGGACGAGGGCAGGATGG-----------------------------------------------------------------------------------------------------------------------------------------------------------------------------------------------------------------------------------------------------------------------------------------
>Oorc_TRBC1
GACGACCTGAGCAAGGTGACCCCACCCAAGGTGGCTGTGTTCGAGCCGTCAGCAGCAGAGATCTCCCGGACCCAGAAGGCCACGCTTGTGTGCCTGGCCACGGGCTTCTACCCCGACCACGTGGAGCTGAGCTGGTGGGTGAACGGGAAGCAGGTCGAGACAGGGGTCAGCACGGACCCTCAGCCCCACAAGGAGGACCCCAGCCGCAATGACTC---------CAGCTACTGTCTGAGCAGCCGGCTGAGGGTCTCCGCCAGCTTCTGGTACAACCCTCGCAACCTCTTCCGCTGCCAAGCCTGG-TTCCACGGG------GTCTCGGACGAGGACGAGTGG--------AAGCAGGACAGGCCCAAACCCGTCACCCAGAACATCAGT-GCCGAGGTCCGGGGCCGAGCAGACTGTG-----GCCTCACCTCGGCGTCCTACCAGCAAGGGGTCCTGTCTGCCACCATCCTCTATGAGATCCTGCTGGGGAAGGCCACCCTCTATGCTGTGCTGGTCAGCGCCCTGGTGCTGATGGCCATGGTAAGGACGAGGGAAGGATGG-----------------------------------------------------------------------------------------------------------------------------------------------------------------------------------------------------------------------------------------------------------------------------------------
>Oorc_TRBC2ic
-----------------------------------------------------------------------------------------------------------------------------------------------------------------------------------------------------------------------------------------------------------------------------------------------------------------------------------------------------------------------------------------------------------------------------------------------------------------------------TGCCACCATCCTCTATGAGATCCTGCTGGGGAAGGCCACCCTCTATGCTGTGCTGGTCAGCGCCCTGGTGCTGATGGCCATGGTAAGGACGAGGGCAGGATGG-----------------------------------------------------------------------------------------------------------------------------------------------------------------------------------------------------------------------------------------------------------------------------------------
>Neas_TRBC2
-----------------------------------------------------------------------------------------------------------------------------------------------------------------------------------------------------------------------------------------------------------------------------------------------------------------------------------------------------------------------------------------------------------------------------ACTGTG-----GCCTCACCTCAGCATCCTACCAGCAAGGGGTCCTGTCTGCCACCATCCTCTATGAGATCCTGCTGGGGAAGGCCACCCTCTATGCTGTGCTGGTCAGCGCCCTGGTGCTGATGGCCATGGTAAGGACGAGGGCAGGATGG-----------------------------------------------------------------------------------------------------------------------------------------------------------------------------------------------------------------------------------------------------------------------------------------
>Neas_TRBC1ic
GACGACCTGAGCAAGGTGACCCCACCCAAGGTGGCTGTGTTCGAGCCGTCGGCAGCAGAGATCTCGCGGACCCAGAAGGCCACGCTCGTGTGCCTGGCCACGGGCTTTTACCCCGACCACGTGGAGCTGAGCTGGTGGGTGAACGGGAAGCAGGTCGAGACGGGGGTCAGCACGGACCCTCAGCCCCACAAGGAGGACCCCAGCCGCAATGACTC---------CAGCTACTGTCTGAGCAGCCGGCTGAGGGTCTCCGCCACCTTCTGGTACAACCCTCGCAACCTCTTCCGCTGCCAAGCCTGG-TTCCACGGG------GTCTCGGACGAGGACGAGTGG--------AAGCAGGACACGCCCAAACCCGTCACCCAGAACATCAGT-GCCGAGGTCCGGGGCCGCGCAG------------------------------------------------------------------------------------------------------------------------------------------------------------------------------------------------------------------------------------------------------------------------------------------------------------------------------------------------------------------------------------------------------------------------------------------------
>Neas_TRBC2ic
----------------------------------------------------------------------------------------------------------------------------------------------------------------------------------------------------------------------------------------------------------------------------------------------------------------------------------------------------------------------------------------------------------------------------------------------------CGTCCTACCAGCAAGGGGTCCTGTCTGCCACCATCCTCTATGAGATCCTGCTGGGGAAGGCCACCCTCTATGCTGTGCTGGTCAGCGCCCTGGTGCTGATGGCCATGGTAAGGACGAGGGCAGGATGG-----------------------------------------------------------------------------------------------------------------------------------------------------------------------------------------------------------------------------------------------------------------------------------------
>Neas_TRBC3ic
----------------------------------------------------------------------------------------------------------------------------------------------------------------------------------------------------------------------------------------------------------------------------------------------------------------------------------------------------------------------------------------------------------------------------------------------------CATCCTACCAGCAAGGGGTCCTGTCTGCCACCATCCTCTATGAGATCCTGCTGGGGAAGGCCACCCTCTATGCTGTGCTGGTCAGCGCCCTGGTGCTGATGGCCATGGTAAGGACGAGGGCAGGATGG-----------------------------------------------------------------------------------------------------------------------------------------------------------------------------------------------------------------------------------------------------------------------------------------
>Dleu_TRBC1
GACGACCTGAGCAAGGTGACCCCACCCAAGGTGGCTGTGTTCGAGCCGTCGGCAGCAGAGATCTCGCGGACCCAGAAGGCCACGCTCGTGTGCCTGGCCACGGGCTTCTACCCCGACCACGTGGAGCTGAGCTGGTGGGTGAACGGGAAGCAGGTCGAGACAGGGGTCAGCACGGACCCTCAGCCCCACAAGGAGGACCCCAGCCGCAATGACTC---------CAGCTACTGTCTGAGCAGCCGGCTGAGGGTCTCCGCCACCTTCTGGTACAACCCTCGCAACCTCTTCCGCTGCCAAGCCTGG-TTCCACGGG------GTCTCGGACGAGGACGAGTGG--------AAGCAGGACAGGCCCAAACCCGTCACCCAGAACATCAGT-GCCGAGGTCCGGGGCCGAGCAGACTGTG-----GCCTCACCTCGGCGTCCTACCAGCAAGGGGTCCTGTCTGCCACCATCCTCTATGAGATCCTGCTGGGGAAGGCCACCCTCTATGCTGTGCTGGTCAGCGCCCTGGTGCTGATGGCCATGGTAAGGACGAGGGCAGGATGG-----------------------------------------------------------------------------------------------------------------------------------------------------------------------------------------------------------------------------------------------------------------------------------------
>Dleu_TRBC2ic
-----------------------------------------------------------------------------------------------------------------------------------------------------------------------------------------------------------------------------------------------------------------------------------------------------------------------------------------------------------------------------------------------------------------------------ACTGTG-----GCCTCACCTCGGCGTCCTACCAGCAAGGGGTCCTGTCTGCCACCATCCTCTATGAGATCCTGCTGGGGAAGGCCACCCTCTATGCTGTGCTGGTCAGCGCCCTGGTGCTGATGGCCATGGTAAGGACGAGCGCAGGATGG-----------------------------------------------------------------------------------------------------------------------------------------------------------------------------------------------------------------------------------------------------------------------------------------
>Lvex_TRBC
GACGACCTGAGCAAGGTGACCCCACCCAAGGTGGCTGTGTTCGAGCCGTCAGCAGCAGAGATCTCCCGGACCCAGAAGGCCACGCTCGTGTGCCTGGCCACGGGCTTCTACCCCGACCACGTGGAGCTGAGCTGGTGGGTGAACGGGAAGCAGGTCGAGACAGGGGTCAGCACGGACCCTCAGCCCTACAAGGAGGACCCCAGCCGCAATGACTC---------CAGCTACTGTCTGAGCAGCCGGCTGAGGGTCTCCGCCACCTTCTGGTACAACCCTCGCAACCTCTTCCGCTGCCAAGCCTGG-TTCCACGGG------GTCTCGGACGAGGACGAGTGG--------AAGCAGGACAGGCCCAAACCCGTCACCCAGAACATCAGC-GCCGAGGTCCGGGGCCGAGCAGACTGCG-----GCCTCACCTCGGTGTCCTATCAGCAAGGGATCCTGTCTGCCACCATCCTCTATGAGATCCTGTTGGGCAAGGCCACCCTCTATGCTGTGCTGGTCAGCGCCCTGGTGCTGATGGCCATGGTAAGGACGAGGGCAGGATGG-----------------------------------------------------------------------------------------------------------------------------------------------------------------------------------------------------------------------------------------------------------------------------------------
>Pcat_TRBC1
GAGGACCTGAGCAAGGTGACCCCGCCCAAGGTGGCTGTGTTCGAACCGGCAGCAGCAGAGATCTCCCGGACCCAGAAGGCCACGCTCGTGTGCCTGGCCACGGGCTTCTACCCCGATCACGTGGAGCTGAGCTGGTGGGTGAACGGGAAGCAGGTCAAGACAGGGGTCAGCACGGACCCTCAGCCCCACAAGGAGGACCCCAGCCGCAATGACTC---------CAGCTACTGTCTGAGCAGCCGGCTGAGGGTCTCCGCCACCTTCTGGTACAACCCTCGCAACCTCTTCCGCTGCCAAGCCTGG-TTCCACGGG------GTCTCGGACGAGGACGAGTGG--------AAGCAGGACGGGCCCAAGCCCGTCACCCAGAACATCAGT-GCCGAGGTCTGGGGCCGAGCAGACTGTG-----GCCTCACCTCGGCGTCCTATCAGCAAGGGGTCCTGTCTGCCACCATCCTCTATGAGATCCTGCTGGGGAAGGCCACCCTCTATGCTGTGCTGGTCAGCGCCCTGGTGCTCATGGCCATGGTAAGCAGGAGGGCAGGATGG-----------------------------------------------------------------------------------------------------------------------------------------------------------------------------------------------------------------------------------------------------------------------------------------
>Pcat_TRBC2
GAGGACCTGAGCAAGGTGACCCCGCCCAAGGTGGCTGTGTTCGAACCGGCAGCAGCAGAGATCTCCCGGACCCAGAAGGCCACGCTCGTGTGCCTGGCCACGGGCTTCTACCCCGATCACGTGGAGCTGAGCTGGTGGGTGAACGGGAAGCAGGTCAAGACAGGGGTCAGCACGGACCCTCAGCCCCACAAGGAGGACCCCAGCCGCAATGACTC---------CAGCTACTGTCTGAGCAGCCGGCTGAGGGTCTCCGCCACCTTCTGGTACAACCCTCGCAACCTCTTCCGCTGCCAAGCCTGG-TTCCACGGG------GTCTCGGACGAGGACGAGTGG--------AAGCAGGACGGGCCCAAGCCCGTCACCCAGAACATCAGT-GCCGAGGTCTGGGGCCGAGCAGACTGTG-----GCCTCACCTCGGCGTCCTATCAGCAAGGGGTCCTGTCTGCCACCATCCTCTATGAGATCCTGCTGGGGAAGGCCACCCTCTATGCTGTGCTGGTCAGCGCCCTGGTGCTCATGGCCATGGTAAGCAGGAGGGCAGGATGG-----------------------------------------------------------------------------------------------------------------------------------------------------------------------------------------------------------------------------------------------------------------------------------------
>Pcat_TRBC3ic
--------------------------------------------------------------------------------------------------------------------------------------------------------------------------CATGGACCCTCAGCCCTACAAGGAGGACCCCAGCTGGAACGACTC---------CAACTGCTGTCTGAGCAGCCGGCTGAGGGTCTCTGCCGCCTTCTGGCAGAGCCCCTGCAATCACTTCTGCTGCCAAGTCCAG-TTCCATGGG------CTCATGGACAAGGATGAGTGG--------GAGCAGGACTGGCCCAAAAGCGTCACCCAGAACATCAGT-GCCGAGGCCTGGGGCAGAGCAGACTGTG-----GCTTCACCTCAGTGTCCTACCAGCAAGGGGTCCTGTCTGCCACCATCTTCTACAAGATCCTGCTGTGGAAGGCCACCCTGTATGCTGTGCTGGTCAGCATCCTGGTGCTGATGGCCATGGTTAAGAAAAAGGATTCCATA-----------------------------------------------------------------------------------------------------------------------------------------------------------------------------------------------------------------------------------------------------------------------------------------
>Bacu_TRBC2
GACGACCTGAGCAAGGTGACCCCACCCAAGGTGGCTGTGTTCGAACCGTCAGAAGCTGAGATCTCCCGGACCCAGAAGGCCACGCTCGTGTGCCTGGCCACGGGCTTCTACCCCGACCACGTGGAGCTGAGCTGGTGGGTGAACGGGAAGCAGGTCAAGACAGGGGTCAGCACGGACCCTCAGCCCCACAAGGAGGACCCCAGCCGCAGTGACTC---------CAGCTACTGTCTGAGCAGCCGGCTGAGGGTCTCCGCGCCCTTCTGGTACAACCCTCGCAACCTCTTCCGCTGCCAAGTCTGG-TTCCACGGG------GTCTCGGACGAGGACGAGTGG--------AAGCAGGACGGGCCCAAACCCGTCACCCAGAACATCAGT-GCCGAGGTCTGGGGCCGAGCAGACTGTG-----GCTTGACCTCGGTGTCCTATCAGCAAGGGGTCCTGTCTGCCACCATCCTCTATGAGATCCTACTGGGGAAGGCCACCCTCTATGCTGTGCTGGTCAGCGCCCTGGTGCTGATGGCCATGGTAAGGAGGAGGGCGGGATGG-----------------------------------------------------------------------------------------------------------------------------------------------------------------------------------------------------------------------------------------------------------------------------------------
>Bacu_TRBC4
GACGACCTGAGCAAGGTGACCCCACCCAAGGTGGCTGTGTTCGAACCGTCAGAAGCTGAGATCTCCCGGACCCAGAAGGCCACGCTCGTGTGCCTGGCCACGGGCTTCTACCCCGACCACGTGGAGCTGAGCTGGTGGGTGAACGGGAAGCAGGTCAAGACAGGGGTCAGCACGGACCCTCAGCCCCACAAGGAGGACCCCAGCCGCAGTGACTC---------CAGCTACTGTCTGAGCAGCCGGCTGAGGGTCTCCGCGCCCTTCTGGTACAACCCTCGCAACCTCTTCCGCTGCCAAGTCTGG-TTCCACGGG------GTCTCGGACGAGGACGAGTGG--------AAGCAGGACGGGCCCAAACCCGTCACCCAGAACATCAGT-GCCGAGGTCTGGGGCCGAGCAGACTGTG-----GCTTGACCTCGGTGTCCTATCAGCAAGGGGTCCTGTCTGCCACCATCCTCTATGAGATCCTGCTGGGGAAGGCCACCGTCTATGCTGTGCTGGTCAGCGCCCTGGTGCTGATGGCCATGGTAAGGAGGAGGGCAGGGTGG-----------------------------------------------------------------------------------------------------------------------------------------------------------------------------------------------------------------------------------------------------------------------------------------
>Bacu_TRBC1ic
--------------------------------------------------------------------------TAAAGACACAACC--------------------------------------------------------------------------------CAGCACGGACCCTCAGCCCTACAAGGAGGACCCCAGCCGGAGCGACTC---------CAACTGCTGTCTGAGCAGCTGGCTGAGGGTCTCTGCCGCCTTCTGGCACAGCCCCTGCAATCACTTCTGCTGCCAAGTCCAG-TTCCACGGG------CTCAGGGACAAGGATGAGTGG--------GAGCAGGACTGGCCCAAACCTGTCACCCAAAACATCAGT-GCCGAGGCCTGCGGCAGAGCAGACTGTG-----GCTTCACCTCAGTGTCCTATCAGCAAGGGGTCCTGTCTGCCACCATCTTCTACGAGATCCTGCTGGGGAAGGCCACCCTGTATGCTGTGCTGGTCAGCATCCTGGTGCTGATGGCCATGGTTAA---------------------------------------------------------------------------------------------------------------------------------------------------------------------------------------------------------------------------------------------------------------------------------------------------------
>Bacu_TRBC5ic
GACGACCTGAGCAAGGTGACCCCACCCAAGGTGGCTGTGTTCGAACCGTCAGAAGCTGAGATCTCCCGGACCCAGAAGGCCACGCTCGTGTGCCTGGCCACGGGCTTCTACCCCGACCACGTGGAGCTGAGCTGGTGGGTGAACGGGAAGCAGGTCAAGACAGGGGTCAGCACGGACCCTCAGCCCCACAAGGAGGACCCCAGCCGCAGTGACTC---------CAGCTACTGTCTGAGCAGCCGGCTGAGGGTCTCCGCGCCCTTCTGGTACAACCCTCGCAACCTCTTCCGCTGCCAAGTCTGG-TTCCACGGG------GTCTCGGACGAGGACGAGTGG--------AAGCAGGACGGGCCCAAACCCGTCACCCAGAACATCAGT-GCCGAGGTCTGGGGCCGAGCAG------------------------------------------------------------------------------------------------------------------------------------------------------------------------------------------------------------------------------------------------------------------------------------------------------------------------------------------------------------------------------------------------------------------------------------------------
>Bacu_TRBC3ic
GACGACCTGAGCAAGGTGACCCCACCCAAGGTGGCTGTGTTCGAACCGTCAGAAGCTGAGATCTCCCGGACCCAGAAGGCCACGCTCGTGTGCCTGGCCACGGGCTTCTACCCCGACCACGTGGAGCTGAGCTGGTGGGTGAACGGGAAGCAGGTCAAGACAGGGGTCAGCACGGACCCTCAGCCCCACAAGGAGGACCCCAGCCGCAGTGACTC---------CAGCTACTGT-----------------------------------------------------------------------------------------------------------------------------------------------------------------------------------------------------------------------------------------------------------------------------------------------------------------------------------------------------------------------------------------------------------------------------------------------------------------------------------------------------------------------------------------------------------------------------------------------------------------------------------
>Bmys_TRBC1ic
-----------------------------------------------------------------------------------------------------------------------------------------------------------------------CAGCATGGATCCTCAGCCCTACAAGGAGGACCCCAGCCGGAACAACTC---------CAACTGCTGTCTGAGCAGACGGCTGAGGGTCTCTGCCGCCTTCTGGCACAGCCCCTGCAATCACTTCTGCTGCCAAGTCCAG-TTCCACGGG------CTCAGGAACAAGGATGAGTGG--------GAGCAGGACTGGCCCAAACCCGTCACCCAGAACATCAGT-GCCGAGGCCTGGGGCAGAGCAGACTGTG-----GCTTCACCTCAGTGTCCTATCAGCAAGGGGTCCTGTCTGCCACCATCTTCTACGAGATCCTGCTGGGGAAGGCCACCCTGTATGCTGTGCTGGTCAGCATCCTGGTGCTGATGGCCATGGTTAAGAAAAAGGATTCC--------------------------------------------------------------------------------------------------------------------------------------------------------------------------------------------------------------------------------------------------------------------------------------------
>Bmys_TRBC2ic
----------------------------------------------------------------------------------------------------------------------------------------------------------------------------------------------------------------------------------------------------------------------------------------------------------------------------------------------------------------------------------------------------------------------------------------------------TGTCCTATCAGCAAGGGGTCCTGTCTGCCACCATCCTCTATGAGATCCTGCTGGGGAAGGCCACCCTCTATGCTGTGCTGGTCAGCGCCCTGGTGCTGATGGCCATGGTAAGGAGGAGGGCAGGATGG-----------------------------------------------------------------------------------------------------------------------------------------------------------------------------------------------------------------------------------------------------------------------------------------
>Tman_TRAC
-ATATCCAAGGCTCTGACCCTGCTGTGTACCAGCTGAGAGGCTCTAAGTCCAGCAACATTTCTGTCTGCCTGTTCACCGATTTT------------------AATTCT---AGCCTCAGTGTG---------------ACAAAAACCTCAGAG---------CCCTCAGTGTTCTTCACAGACAAAACTGCAGTGGACATGAAGGCCATAGGGTCCAGGAGC---AATGGGGCCCTGGCCTGGAGTAACAACAAGAATTTTGCATGTAATGAAACCTTCTAC---------------CAAGGCAGC---TTCTACTCTAGCTCAGGAATTGTCTGT------GATGCCACGTTGATGGAGAAAAGCTTTGAAACAGATATGAACCTAAACTTTCAAAAC------------CTGTCTGTGATCGGGCTCCGCATACTTCTCCTGAAAGTGGTTGCATTTAACCTGCTCATGACTCTGCAGCTATGGTCCAGCTGA--------------------------------------------------------------------------------------------------------------------------------------------------------------------------------------------------------------------------------------------------------------------------------------------------------------------------------------------------------------
>Lafr_TRAC
GATATCCAAGACCCCAACCCCTCTGTGTACCAGCTGAGAGGCTCTAAGTCCAGCAACACTTCTGTCTGCCTGTTCACCGATTTC------------------GATTCT---AAAGCCAACGTG---------------TCACATGGCTCAGAT---------CCCGGGGTGTTCGGCTCAGGACAAACTGTGGTGGACATGAAGTCCACAGATTCCAAGAGC---AACGGGGCCCTGGCCTGGAGCAACAACACAGGTTTTGAGTGTAATTACGTCTTCGGC---------------GAGTCCACCGACTTCTACTCCAGCTCAGAAACTTCCTGT------GATGCCAAGTTGACAGAGAAAAGCTTTGAAACAGATGCAAACTTAAACTTTCAAAAC------------CTGTATGTGATCGGCCTTCGCATCCTTCTCCTGAAAGTGGCTGGATTTAACCTGCTCATGACACTGCGGCTATGGTCTAGCTGA--------------------------------------------------------------------------------------------------------------------------------------------------------------------------------------------------------------------------------------------------------------------------------------------------------------------------------------------------------------
>Umar_TRACp
GGTGTCTAGAACCCTGACTCCCCGATACACCAGTTGAGCGGCCTTAAAGCCT-GTAACGCCTCTGTCTACCTATTCCCTCCTTT------------------GATCCT---CAACCCAGTGTG---------------CCGCCAGAGATGGCG---------CCCGCAGTGCTTGGCTCCAACAGAACTGCGCTGGTCAGGAGGACCACGGGTTCCAAGAGC---AGCAGGGCCCTGGCCTAGAGCGGCAGTACTACATTGGTTGCACAAGCACTTTCAACC---------------AGACCTACTCCAGCTCAGAAATTTCCTGGGATGCTAAGT------TAGTAGAGAAACGCTTTGAAACAGATATGAACCTAAACTTCTAAAACCTGTCAGTGA------------TTGGACCCCACATCCTCCTCCCGAAAGCGGCTAGGCTTAACCTGCTCACATTGCCCAGCTGTGGCCCAACGGAG------------------------------------------------------------------------------------------------------------------------------------------------------------------------------------------------------------------------------------------------------------------------------------------------------------------------------------------------------------------------
>Cfam_TRAC
nATGTCCAGGACCCTGACCCCTCTGTGTACCAGATGAGAAGCCCTAAAACCGGTAGGACT---GTCTGCCTGTTCACCGATTTT------------------GATTCT---CAAGCTGATTTC---------------CAAAAACCGGAGGGG---------GCCACAGTGATCAGCTTGAACAGTACTGTGCTGGACATGAAGGTTATGGATTCCAAGAGC---AATGGGGCCCTGACCTGGAACAGCGAGACTAATATTGAATGCAAGGAAAACTTCCAG------------------CAGCCC---TTCTACCCCAGTTCAAACTATTCCTGT------GATGCCAAGTTGATAGAGAAAAGCTTTGAAACAGATATGGACCTAAACTTCTACAAC------------CTGCTAGTGATTGGGCTACGCATCCTCCTCCTGAAAGTGATCGGATTTAACCTGTTCATGACGCTGCGGCTGTGGTCCTGCTGA--------------------------------------------------------------------------------------------------------------------------------------------------------------------------------------------------------------------------------------------------------------------------------------------------------------------------------------------------------------
>Amel_TRACp
GATATCACGGACCCTGATCCCGCCGTGTACCAACTGAAAAGCCCTAAATCCAGTAAGACGTCTGTCTGCCTGTTCACCGATTTT------------------GATTCTGAAAAAAAAAATGCC---------------ACAATCCCAGGAGGGCAC------AGTAATCATGTCGAATGGAACTGTGCTGGACATGAGGGTGATGGATTCCAAGAGCAACGGGGTCCTGGCCTG---------GAGCAACAGCACGGATTTTAAATGCAACAGTACCTTCAA---------------CGAGAAATTCTACTCCAGCTCAGACTTTTCCTGTAATGCCACTTTGATAGAGAAAAGCTTTGAAACAGATATGAACCTAAACGCCCACAACCTGCTAGTGATGGGGCTGCGCGTCCTCCTCCTGAAAGTGGCCGGGTTTAACCTGTTCGTGACGCTGCGCCTGTGGTCCCGATG------------A-------------------------------------------------------------------------------------------------------------------------------------------------------------------------------------------------------------------------------------------------------------------------------------------------------------------------------------------------------------------------
>Oros_TRAC2p
GATGTCAAGGAGCCTGACCCCGCTGTGTACCAGCTGGGAGGCTCTAAGTCCAATCAGATCTCAGTCTGCCTGTTCACCGACTTT------------------GGTTCT---GAAACCAATGTG---------------CAACAACCGCAGGGG---------CCTGCGGTGATCAGCTTGAACAGTACGGTGCTGGACATGAAGGTGATGAATTCCAAGAGC---AACGCGGCCCTGGCCTGGGGCAACAGCACCGATTTTAAATGTAATGGTACCTTCAAC------------------GAGAAA---TTCTTCTCCAGCTCCACTTTTCCTGTA------ATGCCACTTTGATAGAGAAAAACTTTGAAACAGATATGAACCTAAACTTCCACAACC------------TGCTAGTGATCGGGCTGCGCATCCTCCTCCTGAAAGTGGCCGGGTTTAACCTGTTAATGACGCTGCGGCTGTGGTCCCGCTGA---------------------------------------------------------------------------------------------------------------------------------------------------------------------------------------------------------------------------------------------------------------------------------------------------------------------------------------------------------------
>Oros_TRAC1p
GGTATCTAGAACCCTGACTCCCCCATGTACCAGCTGAGATGCCTTAAAGCCTGTAACACTTCTGTCTACCTATTCACTACTTTG------------------ATTCTC---AAGCCAGTGTGCCACAAGTCATGGTGCCCGCAGTGTTTAGCT---------CCAACAGTACTGTGCTGGTCATGAGGACCATGGATTCCAAGAGCAACAGGGTGCTGGCCTAGAGCAGCAGTACTAAATTGGTTCAAAAAG---CACTTTCCTTTTATTTATTTATTTATT---------------------------TTTCATAACTTTTCGGGGATGGTAAGT------TGCTAGAGAAAAGCTTTGAAACAGATATGAACCTAAACTTCTAAAACTGGTCAGTGA------------TTGAACCCTGCATCCTCCTCCTGAAAGTGGCTGGGTTTAACCTGCTCACGATGCCCAGCTGTGGCCCAGCTGA-------------------------------------------------------------------------------------------------------------------------------------------------------------------------------------------------------------------------------------------------------------------------------------------------------------------------------------------------------------------------
>Lwed_TRAC1p
-GTATCTAGAACCCTGACTCCCCCATGTACCAGCTGAGATGCCTTAAAGCCTATAACACTTCTGTCTATCTATTCACTACTTTG------------------ATTCTC---AAGCCAGTGTGCCTCAAGTCATGGCACCTGCAGTGTTTAGCT---------CCAATAGTACTGTGCTGGTCATGAGGATGATGGATTCCAAGAGCAACAGGGTCCTGGCCTAGAGCAGCAGTACTAAATTGG------------------------------------------------------------------------AAATTTTCTGGGATGCTAAGT------TGGTAGAGAAAACCTTTGAAACAGATATGAGCCTAAACTTCTAAAACCGGTCAGTGA------------CTGGGCCCCGCGTCCTCCTCCTGAAAGTGGCTGGGTTTAACCTGCTCACGATGCCCAGCTGTGGCCCAGCTGA-------------------------------------------------------------------------------------------------------------------------------------------------------------------------------------------------------------------------------------------------------------------------------------------------------------------------------------------------------------------------
>Lwed_TRAC2
GATGTCAAGGACCCTGACCCTGCTGTGTACCAGCTGAGAGGCCCTAAGTCCAGTAATATCTCAGTGTGCCTGTTCACCGATTTT------------------GATTCT---GAAACCGATGTG---------------CAACAACCGCAGGGG---------CCCACGGTGATCGGCTTGAACAGTACGGTGCTGGACATGAAGGTGATGAATTCCAAGAGC---AATGGGGCCCTGGCCTGGGGCAGCAGCACCGATTTGAAATGTAACGGTACCTTCAAC------------------GAGGAA---TTCTACTCCAGCTCCGACTTTTCCTGT------AATCCCACTTTGATAGAGAAAAGCTTTGAAACAGATATGAACCTGAACTTCCACAAC------------CTGCTAATGATCGGGCTGCGCATCCTCCTCCTGAAAGTGGCCGGGTTTAACCTGTTCATGACACTGCGGCTATGGTCCCGCTGA--------------------------------------------------------------------------------------------------------------------------------------------------------------------------------------------------------------------------------------------------------------------------------------------------------------------------------------------------------------
>Efus_TRAC
-ATATCAAGAACCCTGACCCCGCCGTGTACCAGCTGAGAAGCCCTAAATCCAGCAACACGTCCGTCTGCCTATTCACTGACTTT------------------GATTCT---AAAATCAATGTG---------------TCACAAGACCCGCAG---------TCCACCGTGTTCAGCTCTAACAGCACGGTACTGGACATGAAGGCCGTGGGTTCCAAGAGC---AACGGGGCTCTGCGCTGGAGTGCCAGCACTGATTTCTTGTGTGAAAAGACCTTCAAG------------------GAGACA---TTCTACTCCGACTCAGAAATTCCCTGT------GATGCCACGTTGATAGAGAAAAGCTTTGAAACAGATATGAACCTAAACGTCCAAAAC------------CTGTCAGTGATTGGGCTCCGCATCCTGTTCCTGAAAGTGGCCAGCTTTAACCTGCTCATGACGCTGCGGCTGTGGTCCAGCTGA--------------------------------------------------------------------------------------------------------------------------------------------------------------------------------------------------------------------------------------------------------------------------------------------------------------------------------------------------------------
>Harm_TRAC
-ACATCCAGAATCCTGACCCTGCCATATACCAGCTGAGAAGCCCTAAATCCAACGACCCTCCCATCTGCCTATTCACCGATTTT------------------GATTCT---ACAATCAATGTG---------------TCAAGTATCACGAAC---------TCCACAGAGTTCAGCTCGAAAAATACGGTGCTGGACATGAGATACACGGGTTCCAAGAGC---TACGGGGCCCTGTTCCGGAACAACGACGCTGATTCAGAATGCGAAGTCGCCTCTGAC------------------CAGGTGGTCTACTACCCCAACTTAGGAATCCCCTGT------GATGCCAAGTTGGTAGAGAAAAGCTTTGAAACAGACATGAACCTAAACCTCAAAAAC------------GTGTTAGTGATTGTGTTCCGCATCCTCCTCCTGAAAATGGCCGGGTTTAACCTGCTCATGACGCTGCGGCTGTGGTCCAGCTGA--------------------------------------------------------------------------------------------------------------------------------------------------------------------------------------------------------------------------------------------------------------------------------------------------------------------------------------------------------------
>Mbra_TRAC
GATATCAAGGACCCTGACCCCGCCGTGTACAAGCTGAGAAGCCCTACATCCAGCAACACTTCCGTCTGCCTATTCACCGACTTT------------------GATTCT---AAAGCAAATGTG---------------TCACAAGACCAGAGG---------TCCACTGTGGTCAGCTTTAACAGCACGGCGCTGGACATGAGGGCCATGGATTCCAAGAGC---AACGGGGCTCTGCACTGGAGTGACAGACCTGATTTCATGTGTGACAACACCTTCGAT---------------AATGAGACC---TTCTACCCCAGCTCAGGATTTCCCTGT------GATGCCACGTTGATAGAGAAAAGCTTTGAAACAGATATGAACCTAAACTTCCAAAAC------------CTGTCAGTGATCGGGCTCCGCATCCTACTCCTGAAAGTGGCCGGCTTCAACCTGCTCATGACGCTGCGGCTGTGGTCCAGCTGA--------------------------------------------------------------------------------------------------------------------------------------------------------------------------------------------------------------------------------------------------------------------------------------------------------------------------------------------------------------
>Mdav_TRAC
GATATCAAGGACCCTGACCCCGCCGTGTACAAGCTGAAAAGCCCTACATCCAGCAACATTTCCGTCTGCCTATTCACCGACTTT------------------GATTCT---AAAGTCAATGTG---------------TCACAAGACCTGAGT---------TCCACTGTGGTCAACTCTAACAGCACGGCGCTGGACATGCGGGCCATGGATTCGAAGAGC---AACGGGGCCCTGCACTGGAGTGAAAGCCCTGATTTCATGTGTGACAACACCTTCGAT---------------AGTGAGACC---TTCTACCCCAGCTCAGGATTTCCCTGT------GATGCCACGTTGACAGAGAAAAGCTTTGAAACAGATATGAACCTAAACTTCCAAAAC------------CTGTCAGTGATCGGGCTCCGCATCCTACTCCTGAAAGTGGCCGGCTTCAACCTGCTCATGACGCTGCGGCTGTGGTCCAGCTGA--------------------------------------------------------------------------------------------------------------------------------------------------------------------------------------------------------------------------------------------------------------------------------------------------------------------------------------------------------------
>Mluc_TRAC
GATATCAAGGACCCTGACCCCGCCGTGTACCAGCTGAGAAGCCCTACATCCAGCAACACTTCCGTCTGCCTATTCACCGACTTT------------------GATTCT---AAAGTCAATGTG---------------TCACAAGACCCGAAT---------TCCACTGTGATCAGCTCTAACAGCACGGCGCTAGACATGAGGGCCATGGATTCCAAGAGC---AACGGGGCTCTGCACTGGAGTGACAGCCCTGATTTCATGTGTGACAACACCTTCGAA---------------ACTGGGGCC---TTCTACCCCAGCTCAGGATTTCCCTGT------GATGCCACGTTGATAGAGAAAAGCTTTGAAACAGATATGAACCTAAACTTCCAAAAC------------CTGTCAGTGATCGGGCTCCGCATCCTACTCCTGAAAGTGGCCGGCTTCAACCTGCTCATGACGCTGCGGCTGTGGTCCAGCTGA--------------------------------------------------------------------------------------------------------------------------------------------------------------------------------------------------------------------------------------------------------------------------------------------------------------------------------------------------------------
>Mlyr_TRAC
GATATCAAGAACCCTGACCCTGCCGTGTACCAGCTGAGAAGCTCTAAACCCAGCAGCACTTCCCTCTGCCTGTTCACCGATTTT------------------GATTCT---CAAACCAATTTG---------------TCACAAGTCATGAGA---------CCCATAGGGGTTGGCTCGCAAAATACTGTGCTGGACATGAGAGCCATGGATTCCAAGAGC---AACGGAGTCCTGCGCTGGGGCAACGGTTCTAATTTTGGGTGCAACATTACCGTCAAC------------------GAGACC---TTCTACTCCAGCTTAGATTATTCCTGT------AATGCCGTGTTGGTAGAGAAAAGCTTTGAAACAGATATGAACCTAAACTTCCAAAAC------------CTGTCAGTGGTCGGGTTACGCGTCCTCCTCCTGAAAGTGGTCGGGTTTAACCTGCTCATGACGCTGCGGCTGTGGTCCAGCTGA--------------------------------------------------------------------------------------------------------------------------------------------------------------------------------------------------------------------------------------------------------------------------------------------------------------------------------------------------------------
>Mnat_TRAC
GATATCAAGAACCCTGACCCCGCCGTGTACCAGCTGAGAAGCCCTAAATCCAGCAACACTTCGGTCTGCCTGTTCACCGATTTT------------------GATTCT---AAAATCAATGTG---------------TCACAAAGCCTGAGC---------TCCACGGTGTTTGGCTCTAACAGCACGGCGCTGGACATGAAGGCCGTGGGTTCCAAGAGC---AATGGGGTGCTGCACTGGAGTCAGAGCTCTGACTTCAAATGTAATGAAACCTTTGAC------------------GAGAAC---TTCCACTCCAATTCAGAAGTTTCCTGT------AATGCCATGTTGGTAGAGAAAAGCTTTGAAACAGATATGAACCTAAACTTCCAAAAC------------TTGTCTGTGATCGGGTTCCGCATCCTGCTCCTGAAAGTGGCCGGCTTTAACCTGCTCATGACCCTGCGGCTGTGGTCCAGCTGA--------------------------------------------------------------------------------------------------------------------------------------------------------------------------------------------------------------------------------------------------------------------------------------------------------------------------------------------------------------
>Ppar_TRAC
GATATCAAGAATCCTGACCCTGCTGTGTACCAGCTGAGAAGCCCTAAATCCAGCAATACTTCCGTCTGCCTATTCACCGATTTC------------------GATTCT---CAAACGAATGTG---------------TCCCAAGCCACAGGG---------TCCACAGTGTCCCACTCGGACAGCACAGTGCTGGACATGAAGTACATCAATTCCAAGAGC---TACGGGGCCCTGCTCTGGAGTGACGGCACTGATTTTGGATGTGAAGGCACCTTCAAT------------------GAGACC---TTCTACTCCAGCTCAGAATTTTCCTGT------GATGCCACGTCGGTAGAGAAAAGCTTTGAAACAGATATGAACCTAAACTTCCAAAAC------------CTGTCCGTGATCGGGTTCCGCATCGTGCTCCTGAAGGTGGCCGGCTTTAACTTGCTCATGACGCTGCGGCTGTGGTCCAGCTGA--------------------------------------------------------------------------------------------------------------------------------------------------------------------------------------------------------------------------------------------------------------------------------------------------------------------------------------------------------------
>Rfer_TRAC
GATATCCAGAATGCTACTCCTGCTGTGTACCAGCTGAAAAGCCCTAAACCCAACGACACTCCCATCTGCCTATTCACCGATTTT------------------GATTCT---AAGATGAATGTG---------------TCAGGCATCTTTAAT---------GACACAGTAATCAGCTTGAAAAATACGGTGGTGGACATGAAAACCACATCTTCCAAGAGC---AACGGGGTCCTGTTCTGGAGCAAAACCGCTGATGTGGGATGTGGAGGAATCTCTGAC------------------GAGATAAGCTACCACTCCAGCGCAGGAATTCCCTGT------GATGCCAAGTTGATAGAGAAAAGCTTTGAAACAGATGTGAACCTAAACTCCCAAAAC------------CTGTCAGTGGTCGCGTTCCGCATCCTATTCCTGAAAGTGGCTGGGTTTAACCTGCTCATGACGCTGCGGCTGTGGTCCAGCTGA--------------------------------------------------------------------------------------------------------------------------------------------------------------------------------------------------------------------------------------------------------------------------------------------------------------------------------------------------------------
>Pvam_TRAC
GATATCACAGACCCCGATCCTGCCGTGTACCAGCTTAGAAACCCTAAA---TCCAACATTTCCGTCTGCCTATTCACCGATTTT------------------GATTCT---GAAACCAATGTG---------------TCCCAAAAGACGGGG---------CCCACAGTGTTCAGCACAGACAAAACCGCGCTGCACATGAGAGCCACAGGTTCCAAGAGC---AACGGGGCCCTGCTCTGGAGCAACAGCAATGATTTTGAATGCCAAGGCGCCTTCAAC------------------GAGACC---TTCTACTCCAGCTCAGTCTTTCCCTGT------GATGCCACATTGGTTGAGAAAAGCTTTGAAACAGACATGAACCTAAACTTCCAAAAC------------CTGTCAGTGTTCGGGTACCGCATCCTCCTCCTGAAAGTGGTCGGGTTCAACCTGCTCATGACGCTGCGGCTGTGGTCCAGCTGA--------------------------------------------------------------------------------------------------------------------------------------------------------------------------------------------------------------------------------------------------------------------------------------------------------------------------------------------------------------
>Ehel_TRAC
-ATATCACGGACCCTGACCCCGCCGTATACCAGCTTAGAAGCCCTAAA---TCCAACATTTCTGTTTGCCTATTCACCGATTTT------------------GATTCT---AAAACCAATGTG---------------TCACAAAAAACGAAG---------CACACAGAGATCCTCACAGAAAAAACCGCGCTGGACATGAAAGCCACAGGTTCCAAGAGC---AATGGGGCCCTGCTCTTGAGCAACAGCCCTGATTTTGAATGCCAAGGTGCCTTCAAC------------------GAGACC---TTCTACTCCAGCTCAGGCATTCCCTGT------GATGCCACATTGGTTGAGAAAAGCTTTGAAACAGACATGAATCTAAACTTCCAAAAC------------CTGTCAGTGATCGGGTTCCGCATCCTCCTCCTGAAAGTGGTCGGGTTCAACCTACTCATGACGCTGAGGCTGTGGTCCAGCTGA--------------------------------------------------------------------------------------------------------------------------------------------------------------------------------------------------------------------------------------------------------------------------------------------------------------------------------------------------------------
>Pale_TRAC
GATATCACAGACCCCGATCCCGCCGTGTACCAGCTTAGAAACCCTAAA---TCCAACATTTCCGTCTGCCTATTCACCGATTTT------------------GATTCT---GAAACCAATGTG---------------TCACAAAAGACGGGG---------CCCACAGTGTTCAGCACAGACAAAACCGCGCTGGACATGAGAGCCACAGGTTCCAAGAGC---AACGGGGCCCTGCTCTGGAGCAACAGCAATGATTTTGAATGCCAAGGCGCCTTCAAC------------------GAGACC---TTCTACTCCAGCTCAGTCTTTCCCTGT------GATGCCACATTGGTTGAGAAAAGCTTTGAAACAGACATGAACCTAAACTTCCAAAAC------------CTGTCAGTGTTCGGGTACCGCATCCTCCTCCTGAAAGTGGTCGGGTTCAACCTGCTCATGACGCTGCGGCTGTGGTCCAGCTGA--------------------------------------------------------------------------------------------------------------------------------------------------------------------------------------------------------------------------------------------------------------------------------------------------------------------------------------------------------------
>Raeg_TRAC
GATATCAAGGACCCTGACCCCTCCGTGTACCAGCTTAGAAGCCCTCAA---TCCAACATTGCCGTCTGCCTATTCACCGATTTT------------------GATTCT---AAACTCAATGTG---------------TCACAAGTGACGGAG---------CCCACAGTGTTCAGCACAAACCAAGGCGCGCTGGACATGAGAGCCACAGATTCCAAGAGC---AATGGGGTCCTGTTATGGAGCAACAGCAGTGATTTTGAATGTCAAAATGTCACCTCC---------------CAAGGGACC---TTCTACTCCAGCTCAGATATTCCCTGT------GATCCCACATTGATTGAAAAAAGCTTTCAAACAGACATGAACCTAAACTTCCAAAAC------------CTGTCAGTGATCGGGTTCCGCATCCTGCTCCTGAAAGTGGCCGGGTTCAACCTGTTCATGACGCTGCGGCTGTGGTCCAGCTGA--------------------------------------------------------------------------------------------------------------------------------------------------------------------------------------------------------------------------------------------------------------------------------------------------------------------------------------------------------------
>Rsin_TRAC
GATATCCAGAATGCTACTCCCGCCGTGTACCAGCTGGAAAACCGTAAA---TCCGACACTCGCATCTGCCTATTCACCGATTTT------------------GATTCT---AAGACGAATGTG---------------TCAGACGTCTTGAAT---------GACACAGTAATCAGCTCGAAAAATACGGTGCTGGACATGAAAGCCACAAATTCCAAGAGC---AACGGGGTCCTGTTCTGGAGCAACACCGCTAAATCGGGATGTGAAGGAATCTCTGAC------------------GAGATAAACTACTACTCCAGCGCCGGAATTCCCTGT------GATGCCAAGTTGATAGAGAAAGGCTTTGAAACAGATATAAACCTAAACTCCCAAAAC------------CTGTCAGTGATCGCGTTACGCATCCTCCTCCTGAAAGTGGTTGGCTTTAACCTGCTCATGACGCTGCGGCTGTGGTCCAGCTGA--------------------------------------------------------------------------------------------------------------------------------------------------------------------------------------------------------------------------------------------------------------------------------------------------------------------------------------------------------------
>Ttru_TRAC
-ATATCCAGAACCCCGACCCTGCCGTGTACCTGCTGAGAAGCCCCAAATCCAGCAACACCTCCGTCTGCTTATACACCGATTTT------------------GAATCT---CAAGCCAATGTG---------------TCACAAGTCACGAGG---------CCCGTGGTGTTCAGCTCAGACAGCACCGTGCTAGACATGGGAGCATTGGGTTCCAAGAGC---AACGGGGTCGTGGCTTGGAGCAGCAGGACCGATTTGGGATGCGGAGACACCTTCAAC------------------CAGACC---TTCTACTCCAGCTCAGGAATTCCCTGT------GATGCCAAGATAGCAGAGAAAAGCTTTGAAACAGATATGAACCTAAACTTCCAAAAC------------TTGTCAGTGATCGGCTTCCGCGTTCTCCTCCTGAAAGTGGTCGGGTACAACCTGCTCATGACGCTGCGGCTGTGGTCCAGCTGAG-------------------------------------------------------------------------------------------------------------------------------------------------------------------------------------------------------------------------------------------------------------------------------------------------------------------------------------------------------------
>Oorc_TRAC
-ATATCCAGAACCCCGACCCTGCCGTGTACCTGCTGAGAAGCCCCAAATCCAGCAACACCTCCGTCTGCTTATACACCGATTTT------------------GAATCT---CAAGCCAATGTG---------------TCACAAGTCACGAAG---------CCCGTGGTGTTCAGCTCAGACAGCACCGTGCTAGACATGGGAGCCTTGGGTTCCAAGAGC---AACGGGGTCGTGGCTTGGAGCAGCAGGACCGATTTGGGATGCGGAGACACCTTCAAC------------------CAGACC---TTCTACTCCAGCTCAGGAATTCCCTGT------GATGCCAAGATAGCAGAGAAAAGCTTTGAAACAGATATGAACCTAAACTTCCAAAAC------------TTGTCAGTGATCGGCTTCCGCGTTCTCCTCCTGAAAGTGGTCGGGTACAACCTGCTCATGACGCTGCGGCTGTGGTCCAGCTGAG-------------------------------------------------------------------------------------------------------------------------------------------------------------------------------------------------------------------------------------------------------------------------------------------------------------------------------------------------------------
>Neas_TRAC
-ATATCCAGAACCCCAACCCTGCTGTGTACCAGCTGAGAAGCCCCAAATCCAGCAACACCTCCGTCTGCTTATACACCGATTTT------------------GAATCT---CAAGCCAATGTG---------------TCACAAGTCACGAGG---------CCCGTGGTGTTCAGCTCAGACAGCACCGTGCTAGACATGGGAGCCTTGGGTTCCAAGAGC---AACGGGGTCGTGGCTTGGAGCAGCGGGACCGATTTGGGATGCGCAGACACCTTCAAC------------------CAGACC---TTCTACCCCAACTCAGGAAGTCCCTGC------GATGCCAAGATAGCAGAGAAAAGCTTTGAAACAGATATGAACCTAAACTTCCAAAAC------------TTGTCAGTGATTGGCTTCCGCGTCCTCCTCCTGAAAGTGGTCGGGTACAACCTGCTCATGACGCTGCGGCTGTGGTCCAGCTGAG-------------------------------------------------------------------------------------------------------------------------------------------------------------------------------------------------------------------------------------------------------------------------------------------------------------------------------------------------------------
>Dleu_TRAC
-ATATCCAGAACCCCGACCCTGCTGTGTACCAGCTGAGAAGCCCCAAATCCAGCAACACCTCCGTCTGCTTATACACCGATTTT------------------GAATCT---CAGGCCAATGTG---------------TCACAAGTCACGAGG---------CCCGTGGTGTTCAGCTCAGACAGCACCGTGCTAGACATGGGAGCCTTGGGTTCCAAGAGC---AACGGGGTCGTGGCTTGGAGCAGCAGGACCGATTTGGGATGCACAGACACCTTCAAC------------------CAGACC---TTCTACCCCAACTTAGGAATTCCCTGT------GATGCCAAGATAGCAGAGAAAAGCTTTGAAACAGATATGAACCTAAACTTCCAAAAC------------TTGTCAGTGATTGGCTTCCGCGTCCTCCTCCTGAAAGTGGTCGGGTACAACCTGCTCATGACGCTGCGGCTGTGGTCCAGCTGAG-------------------------------------------------------------------------------------------------------------------------------------------------------------------------------------------------------------------------------------------------------------------------------------------------------------------------------------------------------------
>Lvex_TRAC
-ATATCCAGAACCCCGACCCTGCCGTGTACCAGCTGAGAAGCCCCAAATCCAGCAACACCTCCGTCTGCTTATACACCGATTTT------------------GAATCT---CAAGCCAATGTG---------------TCACGAGTCACGAGG---------CCCGTGGTGTTCAGCTCAGACAGCACCGTCCTAGACATGGGAGCCTTGGGTTCCAAGAGC---AACGGGGTCGTGGCTTGGAGCAGCGGGACCGATTTGGGATGCACAGACACCTTCAAC------------------CAGACC---TTCTACTCCAACTTAGGAATTCCCTGT------GATGCCAAGATAGCAGAGAAAAGCTTTGAAACAGATATGAACCTAAACTTCCGAAAC------------TTGTCAGTGATCGGCTTCCGCGTCCTCCTCCTGAAAGTGGTCGGGTACAACCTGCTCATGACGCTGCGGCTGTGGTCCAGCTGAG-------------------------------------------------------------------------------------------------------------------------------------------------------------------------------------------------------------------------------------------------------------------------------------------------------------------------------------------------------------
>Pcat_TRAC1
-ATATCCAGAACCCCGACCCTGCCGTGTACCAGCTGAGAAGCCCCAAATCCAGCAACACCTCCGTCTGCTTATACACCGATTTT------------------GAATCT---CAAGCCAACGTG---------------TCACAAGTCACGAGG---------CCCGTGGTGTTCGGCTCAGACAGCACGGTGCTAGACATGGGAGCCTTGGGTTCCAAGAGC---AACGGGGTCGTGGCCTGGGGCAGCGGGACCGATTTGGGATGCGCAGACACCTTCAAC------------------CAGACC---TTCTACTCCAGCTTAGGAATCCCCTGT------GATGCCAAGATAGCAGAGAAAAGCTTTGAAACAGATATGAACCTAAACTTCCAAAAC------------TTGTCAGTGATCGGGTTCCGCGTCCTCCTCCTGAAAGTGGTCGGGTACAACCTGCTCATGACGCTGCGGCTGTGGTCCAGCTGAG-------------------------------------------------------------------------------------------------------------------------------------------------------------------------------------------------------------------------------------------------------------------------------------------------------------------------------------------------------------
>Pcat_TRAC3
-ATATCCAGAACCCCGACCCTGCCGTGTACCAGCTGAGAAGCCCCAAATCCAGCAACACCTCCGTCTGCTTATACACCGATTTT------------------GAATCT---CAAGCCAACGTG---------------TCACAAGTCACGAGG---------CCCGTGGTGTTCGGCTCAGACAGCACGGTGCTAGACATGGGAGCCTTGGGTTCCAAGAGC---AACGGGGTCGTGGCCTGGGGCAGCGGGACCGATTTGGGATGCGCAGACACCTTCAAC------------------CAGACC---TTCTACTCCAGCTTAGGAATCCCCTGT------GATGCCAAGATAGCAGAGAAAAGCTTTGAAACAGATATGAACCTAAACTTCCAAAAC------------TTGTCAGTGATCGGGTTCCGCGTCCTCCTCCTGAAAGTGGTCGGGTACAACCTGCTCATGACGCTGCGGCTGTGGTCCAGCTGAG-------------------------------------------------------------------------------------------------------------------------------------------------------------------------------------------------------------------------------------------------------------------------------------------------------------------------------------------------------------
>Bacu_TRAC1p
-ATATCCAGAACCCCAACCCCACTGTGTACTTGCTGAGAGGCCCCAAATCCAGCAACACCTCCATCTGCTTATACACCGATTTT------------------GAATTT---CAAACCATTGTGTTGCAAGTCACCAGGCCATGATGTTCAGCT---------CAAACAGCACTGTGCTAGACATGGGGGCCACAGGTTCCAAGAGCAACTGGGTCCTGGCTTGGAGCAAAAGCACCAATTTTGGATGTGAAGACACATTCAACCAGACCTTCTACCCCAGCT------------------------------------CAAGAATTCCTGTGATGCCAAGTTGGTAGAGAAAAGCTCTGAAACAGACATGAACCTAAACTTCCAAAGCCTGTCAGTGAT------------CAGGTTCTGCAACCCCCTCCTGAAAGTGGTTGGGTTTAACCTAATCATGGCGCTGTGGCTGTGGTCCAGTTGAG------------------------------------------------------------------------------------------------------------------------------------------------------------------------------------------------------------------------------------------------------------------------------------------------------------------------------------------------------------------------
>Bacu_TRAC3
-AATGGCATGTATTATCCAGAGCCCTGTACCAGCCGAGAGGCCCAAAATCCAGCAACACCTCCATCTACCTCTTCACTGATTTT------------------GATTCT---CAAGCCAAAGTGCCACACGTCACAGAGCCACCATGTCCAGTT---------CCAACAGAGCTGTGTTGCACGGGAGGACCATGGATTCCAAGG---------------------CGGCAGGCCCCTGGCCTGGAGCAGCAACAAAAGCACCTCCAGCCAGGGCTACTCCAG---------------------------CTCTGCAAGTCCCTGGGATGCCAAGCT------GGTAGAGAAAAACTTTGCAACAGATATGAACCTAAACTTCCCAAACCTGTCAGTGAT------------TGGGCTCCGTATCCTCCTGCCCACAGCGGCCGGGCTTAACCTGCTCCTGACGCCACGGCCGTGGTCCAGCTGAG------------------------------------------------------------------------------------------------------------------------------------------------------------------------------------------------------------------------------------------------------------------------------------------------------------------------------------------------------------------------
>Bmys_TRAC2p
-ATATCCACAACCCCAACCCCGCTGTGTACTAGCTGAGAGGCCCCAAATACAGCAACACCTCCATCTGCTTATACACCGATTTT------------------GATTTT---CAAACCATTGTGTTGCAAGTCACCAGGCCATGATGTTCAGCT---------CAAACAGCACTGTGCTAGCCATGGGGGCCACAGGTTCCAAGAGCAACTGGGTCCTGGCTTGGAGCAAAAGCACCAATTTTGGATGTGAAGACACGTTCAACCAGACCTTCCACCCCAGCT------------------------------------CAAGAATTCCTGTGATGCCAAGTTGGTAGAGAAAAGCTCTGAAACAGACATGAACCTAAACTTCCAAAGCTTGTCAGTGAT------------CAGGTTCTGCACCCCCCTCCTGAAAGTGGTTGGGTTTAACCTAATCATGGCGCTGTGGCTGTGGCTGTGGTCCA------------------------------------------------------------------------------------------------------------------------------------------------------------------------------------------------------------------------------------------------------------------------------------------------------------------------------------------------------------------------
>Bacu_TRAC2
-ATATCCAGAACCCCGACCCTGCCGTGTACCAGCTGAGAAGGCCCAAATCCAGCAACACCTCCGTCTGCTTATACACCGATTTT------------------GAATCT---CAAGCCAATGTG---------------TCACAAGTCACGAGGAGG------CCCATGGTGTATAGCTCAGACAGCACCGTGCTGGACATGGGAGCCGTGGGTTCCAAGAGC---AACGGGGTCGTGGCTTGGGACAGCAGGACCGATGTGGGATGCGAAGACACCTTCAAC------------------CAGTCC---TTCTACTCCAACTCAGGAATTCCCTGT------GATACCAAGATAGTAGAGAAAAGTTTTGAAACAGATATGAACCTAAACTTCCGAAAC------------TTGTCAGTGATCGGGTTCCGCGTCCTCCTCCTGAAAGTGGTCGGGTACAACCTGCTCATGACGCTGCGGCTGTGGTCCAGCTGAG-------------------------------------------------------------------------------------------------------------------------------------------------------------------------------------------------------------------------------------------------------------------------------------------------------------------------------------------------------------
>Bmys_TRAC1
-ATATCCAGAACCCCGACCCTGCCGTGTACCAGCTGAGAAGCCCCAAATCCAGCAACACCTCCGTCTGCTTATACACCGATTTT------------------CAATCT---CAAGCCAATGAG---------------TCACAAGTCACGAGG---------CCCGTGGTGTACAGCTCAGACAGCACCGTGCTGGACATGGGAGCCGTGGGTTCCAAGAGC---AACGGGGTCGTGGCTTGGGGCAGCAGCGCCGATTTGGGATGCACAGACACCTTCAAC------------------CAGACC---TTCTACTCCAGCTTAGGAATTTCCTGT------GATACCAAGATAGTGGAGAAAAGCTTTGAAACAGATATGAACCTAAACTTCCAAAAC------------TTGTCAGTGATCGGGTTCCGCGTCCTCCTCCTGAAAGTGGTCGGGTACAACCTGCTCATGACGCTGCGGCTGTGGTCCAGCTGAG-------------------------------------------------------------------------------------------------------------------------------------------------------------------------------------------------------------------------------------------------------------------------------------------------------------------------------------------------------------
>Hamp_TRAC
-TTATCCAGGACCCCAACCCCTCCGTGTACCAGCTGAGAAGCCCGAAATCCAGCAGCACCTCTGTCTGCCTATACACCGATTTT------------------AAATAT---GCAGCCAATGTG---------------TCTAAAGCTGAGAGG---------TCCATGGTGCTCAACTCAAGCAGCACCGTGCTAGACATGGGGGCCATAGGTTCCAAGAGC---AATGGGGTCGTGGCTTGGAGCAACAGCACTGATTTCGAATGTGAAGACACCTTCAAC------------------GAGACC---TTCTACTCCAGCTTAGGCATTCCCTGT------AATGCCAAGTTGGTAGAGCAAAGCTTTGAAACAGATATGAACCTAAACTTCCAAAAC------------CTGTCAGTGATCGGATTCCGAGTCCTCCTCCTGAAAGTGGTCGGGTTCAACCTGCTCATGACGCTGCGGCTGTGGTCCAGCTGA--------------------------------------------------------------------------------------------------------------------------------------------------------------------------------------------------------------------------------------------------------------------------------------------------------------------------------------------------------------
>Btau_TRAC
-AAGTCAAGGACCCCAACCCCACTGTGTACCAGCTGAGAAGCCCCCAATCCAGTGACACTTCTGTCTGCCTATTCACCGATTTT------------------GATTCAAATCAAGTCAACATG---------------GAAAAAATCATGGGGTCCGAGGGGAGCACGGTGCACAAAACAAACAGCACCGTGCTCAACATGGAGATCCTGGGATCCAAGAGC---AACGGGATAGTGACTTGGGGAAACACCAGCGATGCTGGATGCGAATACACCTTCAAC---------------GAGACCATTCCCTTCGCCTCCAGCTTGGAAATCTCCTGT------AATGCCAAGCTGGTAGAGAAAAGCTTTGAAACAGATATAAACCTAAACTCCCAAAAC------------CTGTCAGTGATAGTGTTCCGCATCCTCCTCCTGAAGGTGGTCGGGTTTAATCTGCTCATGACGCTGCGGCTCTGGTCCAGT-----------------------------------------------------------------------------------------------------------------------------------------------------------------------------------------------------------------------------------------------------------------------------------------------------------------------------------------------------------------
>Oari_TRAC
AAAATCAAGGACCCCAACCCCACTGTGTACCAGCTGAGAAGCCCCGAATCCAGCAACACTTCTGTCTGCCTGTTCACCGATTTT------------------GACTCAAATCAAATCAACCTG---------------ACACAAATTGGGGGGTACGAGTGGAACATGGTACACAAAACAGACAGCACCGTGCTCAACATGGAGATCCTGGGGTCCAAGAGC---AACGGGATAGTGACTTGGGGAAACACCAGCGATTCTGGATGCACAAACACCTTCAAC---------------GAGAACATTGAGTTTGTCGACAACTTCGGAATCCCCTGT------GATGCCAAGCTGGTAGAGAAAAGCTTTGAAACAGATGTGAACCTAAACTCCCAAAAC------------CTGTCAGTGACCGTGTTCCGCATCCTCCTCCTGAAGGTGGTCGGGTTTAACCTGCTCATGACGCTGCGGCTCTGGTCCAGTTGA--------------------------------------------------------------------------------------------------------------------------------------------------------------------------------------------------------------------------------------------------------------------------------------------------------------------------------------------------------------
>Sscr_TRAC1
GATATCAAGAACCCTGACCCCGCCGTGTACCAGCTGAAAGGCCCCAAATCTAACAACATCAGTGTATGCCTATACACTGATTTTCAAATGAATACAACAAAAGACTCG---GAGCCCGCGGTG---------------TTCAGCTTGAGCAGG------------ACTGTGTTCAACTCAAACACAACTGTGCTAGACATGGGGGCCTTGGGTTCCAAGAGC---AACGGGCTCGTGGCTTGGAGCAAAAGCACCGATTTTGAATGTCAAAGCACCTTCCAG------------------CAGGAA---TTCTATCCTAACTCAGGAATTTCCTGT------GATGCCAAGTTGGTAGAGAAAAGCTTTGAAACGGATATGAACCTCAACCTCCAAAAC------------CTGTCAGTGATGGGGTTCCGCATCATCCTCCTGAAAATGGTTGGGTTTAACCTGCTCATGACACTGCGGCTGTGGTCCAGCTGA--------------------------------------------------------------------------------------------------------------------------------------------------------------------------------------------------------------------------------------------------------------------------------------------------------------------------------------------------------------
>Sscr_TRAC2ic
----------------------------------------------------------------------------------------------------------------------------------------------------------------------------------------------------------------------------------------------------------------------------------------------------------------------------------------------------------------------------------------ATAGGAACCTAAACTTGCAAAAT------------CTGTCAGTGATCAGGTTGTACATCCTCCTCCCGAAAGTGGCTGAGTTTAACCAGCTCACAACACTATGGCTGTGGTACAAATGA--------------------------------------------------------------------------------------------------------------------------------------------------------------------------------------------------------------------------------------------------------------------------------------------------------------------------------------------------------------
>Hsap_TRAC
-ATATCCAGAACCCTGACCCTGCCGTGTACCAGCTGAGAGACTCTAAATCCAGTGACAAGTCTGTCTGCCTATTCACCGATTTT------------------GATTCT---CAAACAAATGTG---------------TCACAAAGTAAGGAT---------TCTGATGTGTATATCACAGACAAAACTGTGCTAGACATGAGGTCTATGGACTTCAAGAGC---AACAGTGCTGTGGCCTGGAGCAACAAATCTGACTTTGCATGTGCAAACGCCTTCAACAACAGCATTATTCCAGAAGACACC---TTCTTCCCCAGCCCAGAAAGTTCCTGT------GATGTCAAGCTGGTCGAGAAAAGCTTTGAAACAGATACGAACCTAAACTTTCAAAAC------------CTGTCAGTGATTGGGTTCCGAATCCTCCTCCTGAAAGTGGCCGGGTTTAATCTGCTCATGACGCTGCGGCTGTGGTCCAGC-----------------------------------------------------------------------------------------------------------------------------------------------------------------------------------------------------------------------------------------------------------------------------------------------------------------------------------------------------------------
>Nleu_TRAC
-ATATCCAGAACCCTGACCCTGCCGTGTACCAGCTGAGAGACTCTAAATCCAGTGACAAGTCTATCTGCCTATTCACCGATTTT------------------GATTCT---CAAATAAATGTG---------------TCACAAAGTAAGGAT---------TCCGACGTGTATATCACAGACAAAACTGTGCTAGACATGAGGTCTATGGACTTCAAGAGC---AACAGTGCTGTGGCCTGGAGCAACAAATCTGATTTTGCATGTGCAAACGCCTTCAACGACAGCATTGTTCCAGCAGACACC---TTCTTCCCCAGCCCAGAAAGTCTCTGT------GATGTCAAGCTGGTCGAGAAAAGCTTTGAAACAGATATGAACCTAAACTTTCAAAAC------------CTGTCAGTGATGGGGTTCCGAATCCTCCTCCTGAAAGTGGCCGGGTTTAATCTGCTCATGACGCTGCGGCTGTGGTCCAGCTGA--------------------------------------------------------------------------------------------------------------------------------------------------------------------------------------------------------------------------------------------------------------------------------------------------------------------------------------------------------------
>Mmus_TRAC
nACATCCAGAACCCAGAACCTGCTGTGTACCAGTTAAAAGATCCTCGGTCTCAGGACAGCACCCTCTGCCTGTTCACCGACTTT------------------GACTCC---CAAATCAATGTG---------------CCGAAAACCATGGAA---------TCTGGAACGTTCATCACTGACAAAACTGTGCTGGACATGAAAGCTATGGATTCCAAGAGC---AATGGGGCCATTGCCTGGAGCAACCAGACAAGCTTCACCTGCCAAGATATCTTCAAA---------------GAGACCAACGCCACCTACCCCAGTTCAGACGTTCCCTGT------GATGCCACGTTGACTGAGAAAAGCTTTGAAACAGATATGAACCTAAACTTTCAAAAC------------CTGTCAGTTATGGGACTCCGAATCCTCCTGCTGAAAGTAGCCGGATTTAACCTGCTCATGACGCTGAGGCTGTGGTCCAGTTGAG-------------------------------------------------------------------------------------------------------------------------------------------------------------------------------------------------------------------------------------------------------------------------------------------------------------------------------------------------------------
>Oana_TRACic
-ATGTCACCAACCCTCAGCCAAGAATGTACCATCTGAAAAAACCCCGAGTGAACGACTTGTCCGTTTGCCTGTTCACTGATTTC------------------GGCAATGAAGAAGTTAATATG---------------ATGGGAATAAATAAT------------------ATCAAGAGGACTCCCAGTATGGTGGCTGAGAAGAGACTGGCTTCCAAGAGT---CTCGGCATTGTGGCATGGAACAACAATCTGGATTGGAAGTGCCAAGCAAAGATTTCC------------------AACATA---ACGTACAGCTTGTCCAAC------------------------------------------AGCTCAGACCCATACCTGAACTCCATAAAC------------TTGGCCATGATTTTCCTCCGCGTCATCTTCGTGAAGACCGTGGGCTTCAACCTGCTCATGACCCTGAAACTGTGGTCAAGTTGA--------------------------------------------------------------------------------------------------------------------------------------------------------------------------------------------------------------------------------------------------------------------------------------------------------------------------------------------------------------
>Pale_TRDCEX3
------------------------------------------------------------------------------------------------------------------------------------------------------------------------------------------------------------------------------------------------------------------------------------------------------------------------------------------------------------------------------------------------------------------------------AGTTCAT-GCCGGGAAAGTGAACATGATGTCCCTCATGGTGCTGGGGCTCTGAATGCTGTTTGCCAAGAGTGTTGCCATCAATTTTCTCTTGACTGCCAAGTTATTTTTCTTTTAAG--------------------------------------------------------------------------------------------------------------------------------------------------------------------------------------------------------------------------------------------------------------------------------------------------------------------------
>Pvam_TRDCEX3
------------------------------------------------------------------------------------------------------------------------------------------------------------------------------------------------------------------------------------------------------------------------------------------------------------------------------------------------------------------------------------------------------------------------------AGTTCAT-GCCGGGAAAGTGAACATGATGTCCCTCATGGTGCTGGGGCTCTGAATGCTGTTTGCCAAGAGTGTTGCCATCAATTTTCTCTTGACTGCCAAGTTATTTTTCTTTTAAG--------------------------------------------------------------------------------------------------------------------------------------------------------------------------------------------------------------------------------------------------------------------------------------------------------------------------
>Raeg_TRDC2ic
------------------------------------------------------------------------------------------------------------------------------------------------------------------------------------------------------------------------------------------------------------------------------------------------------------------------------------------------------------------------------------------------------------------------------AGTTCAT-GCTGGGAAGGTGAACTTGATGTCCCTCATTGTCCTGGGGCTCTGAATGCTGTTTGCCAAGAGTGTTGCCATCAATTTTTTCTTGAATGCCAAGTTATTTTTCTTTTAAG--------------------------------------------------------------------------------------------------------------------------------------------------------------------------------------------------------------------------------------------------------------------------------------------------------------------------
>Raeg_TRDC1ic
--AAAGTCAGCCTCCTGCCAAACCATCCGTTTTCATCATGAAAAATGGGACTAATGTTGCTTGTCTGGTGAAGGATTTCTACCCCAAGAATATAAATATAAGTCTCCAGTCATC------CAAGAAAATAGTGGAATTTGACCCCGCTATTGTAGTCTCTCCCAGTGGGAAGTACAGTGCTGTCAAGCTTGGTCAATATGAAGATTCTAATTCAGTGACATGTTCAGTTCAACACGACAATAAAATCTTGTCCTCCAC----------------------TGACTTTGAACCGAACATAAC---------TTCTTCGG----------------------------------------------------------------------------------CCAC----------AGTGCAT-GCTGGGAATGTGAACATGATGTCCCTCACAGTACTAGGGCTGCGAATGCTGTTTGCCAAGAGTGTTGCCATCAATCTTCTCTTGACTGTCAAGTTACTTTTCTTTGAAG--------------------------------------------------------------------------------------------------------------------------------------------------------------------------------------------------------------------------------------------------------------------------------------------------------------------------
>Rsin_TRDC
--AAAATCAGCCTCCTGCCAAACCATCCGTTTTCATCATGAAAAATGGGACGAATGTTGCTTGTCTGCTGAAGGATTTCTACCCCAAGAATGTAACTATAAGTCTCCAGTCATC------CAAGAAAATAATAGAATTTGACCCTGCTTTCGCCGTTTCTCCCAGTGGGAAGTACAGTGCTGTCAAGCTTGGTCGATATGCAGATTCTAATTCAGTGACATGTTTAGTTCAACACAACAATGAAATCGTGCACGCCAC----------------------TTACACTGAACCGAAAACAAA---------CACGTCGGG---TAATCTAAA---ACCAGTGGAAACTGAAAACATACAGCAA------ACTTCAGAGAAATG---TCCTAAACTCAAAG-CTGC----------AGTGCAC-GCCGAGAAGGTGAACATGATGTCCCTCACAGTGCTGGGGCTCCGAATGTTGTTGGCCAAGACTGTTGCCGTCAATTTTCTCTTGACTGCCAAGTTATTTTTCTTGTAAG--------------------------------------------------------------------------------------------------------------------------------------------------------------------------------------------------------------------------------------------------------------------------------------------------------------------------
>Rfer_TRDC
AGAAAATCAGCCCCCTGTCAAACCACACGTTTTCATCATGAAAAATGGGACGAATGTTGCTTGTCTGGTGAAGGATTTCTACCCCAAGAATGTAAATATAAGTCTCCAGTCATC------CAAGAAAATAATAGAATTTGACCCTGTTGTCGCCGTTACTCCCAGTGGGAAGTACAGTGCTGTCAAGCTTGGTCGATATGCAGATTCTAATTCAGTGACATGTTCAGTTCAACACAACGATGAAATCGTGTACTCCAC----------------------TGACACTGAACCGAAAACAAA---------CGCTTCAGA---TAATCCAAA---ACCAGTGGAAACTGAAAACATACACCAA------ACTTCAGAGAGATG---CTCTGAACTCAAAG-CTGC----------AGTGCAC-GCCGAGAAGGTGAACATGATGTCCCTCACGGTGCTGGGGCTCCGAATGCTGTTGGCCAAGACTGTTGCCGTCAATTTTCTCTTGACTGCCAAGTTATTTTTCTTCTAAG--------------------------------------------------------------------------------------------------------------------------------------------------------------------------------------------------------------------------------------------------------------------------------------------------------------------------
>Mnat_TRDC
--GAAGTCAGCCTCCTGCCAAACCATCTGTTTTCGTCATGAAAAATGGGACCCATGTTGCTTGTCTGGTGAAGGATTTCTACCCCAAGAATGTAACTATAAATCTCCAGTCATC------CAAGAAAATAAAAGAATTTGAGCCTGCTATTGCTATCTCTCCCAGTGGGAAGTACAGTGCTGTCAAGCTTGGTCAATATGAAGATTCTAATTCAGTGACATGTTCAGTTAAACACAACAATAAAATCTTGTACTCCAC----------------------TGACTTTGAACAGATGAAAAA---------TTCTTCAGG---TAATATAAA---ACCAGTGGAACCTGAAAACATAAAGCAA------ACTTCAGAGGTCTG---CCATGAACTCAAAG-CCAC----------AGTTTAT-GCCGGGAAGATGAACATGATGTCCCTCACAGTGCTGGGGCTCCGAATGCTGTTTTTCAAGACTGTTGCTGTCAATTTTCTCTTGACTGCCAAGTTATTTTTCAGTTAAG--------------------------------------------------------------------------------------------------------------------------------------------------------------------------------------------------------------------------------------------------------------------------------------------------------------------------
>Ppar_TRDC
---AAGTCAGCCTCCTGCCAAACCATCTGTTTTCGTCATGAGAAATGGGACGAAGGTTGCTTGCCTTGTGAAGGATTTCTACCCCAAGAATATAAATATAAGTCTCCAGTCATC------CAAGAAAATAATAGAATTTGACCCTGCTATAGTCGTCTCTCCTAGTGGGAAGTACAATGCTGTCAAGCTTGGTCAATATGAAGATTCTAATTCAGTGACATGTTCAGTTCAACACAACAATGAAATTGTGCACTCCAG----------------------TGAATCTGAAC---AGACAAC---------TACTCCAGG---TAGCCTAAC---ACCAACGGAACCTGAAAACATACAGCAA------CATTCAGAAATCTG---CCATGAACCCAAAG-CCAC----------AGCTGAT-GCCCGGAAAGTGAACATGATGTCCCTTACAGTCCTGGGGCTCCGAATGCTGTTTGTCAAGACCGTTGCTGTCAATTTTCTCTTGACTGCCAAGTTGTTTTTCTGTTAAG--------------------------------------------------------------------------------------------------------------------------------------------------------------------------------------------------------------------------------------------------------------------------------------------------------------------------
>Mlyr_TRDC
--GACCGCAGCCTCCTGTCCAACCATTTGTTTTCATCATGACAAATGGGACGAATGTCGCCTGTCTGGTAAAGGATTTCTACCCCAAGGATGTAAATATAAGTCTCCAGTCATC------CAAGAAAATAGTAGAATTTGACCCTACTATCGTCGTCTCTCCCAGTGGAAAGTACAGTGCTGTCAAGCTTGGTCAATATGAAGATTCTAATTCAGTGACATGTTCAGTTGAACACAACAATAAAATCTTGTACTCCAC----------------------TGACTTTGAACCGAGGATAAA---------CTCTTCAGA---TTATCTAAA---ACCAACGGAACCTGAAGACATACAGCAA------ACTTCAGAGATCTG---CCATGAACCCAAAG-CCAC----------AGTTCAT-GCCGGGAAGGTGAACATGATGTCCCTCACAGTGCTGGGCCTCCGCATGCTGTTGGCCAAGAGTGTTGCTGTCAATTTTCTCTTGACTGCCAAGTTATTTTTCTTTTAAG--------------------------------------------------------------------------------------------------------------------------------------------------------------------------------------------------------------------------------------------------------------------------------------------------------------------------
>Ehel_TRDC
---AAGTCAGCCTCCTGCCAAACCATCCGTTTTCATCATGAAAAATGGGACGAGTGTTGCTTGTCTGGTAAAGGATTTCTACCCCAAGAATATAAATATAAGTCTCCAGTCGTC------CAAGAAAATAGTAGAATTTGACCCCGCCATCGTAGTCTCTCCCAGTGGGAAGTACAGTGCTGTCAAGCTCGGTCAATATGAAGATTCTAATTCAGTGACATGTTCAGTTCAACACAACAATAAAATCGTGAAGTCCAC----------------------TGACTTTGAACCAAACACAAC---------TTCTTCAGA---TAACCTAAA---ACAAATGGAACCTGAAGACAGACAGCAG------ACTTCAAAGAGCTG---CCATTACCCCAAAG-CCAC----------AGTGCAT-GCTGGGAAGGTGAACATGATGTCGCTCACAGTGCTGGGGCTGCGAATGCTATTTGCCAAGAGTGTTGCCATCAATTTTCTCTTGACTGTCAAGTTAGTTTTCTTTGAAG--------------------------------------------------------------------------------------------------------------------------------------------------------------------------------------------------------------------------------------------------------------------------------------------------------------------------
>Harm_TRDC
---AAGTCAGCCTCCTGCCAAACCATCCGTTTTCATCATGAAAAATAAGACAAGTGTTGCTTGTCTGGTGAAGGATTTCTACCCCAAGGATGTAAATATACAACTTCAGTCATC------CAAGAAAATAATAGAATTTGACCCTGCTATCGTCGTTTCTCCCAGTGGGAAGTACAGTGCTGTCAAGCTTGGTAAATACAACGATTCTAATTCAGTGACATGTTCAGTTCAACACAACAATGAAATCTTGTACTCCAC----------------------CAACTTTGAAGCGAGAATGAA---------CTCTTCAGA---TAATCTAAAACCACCAGTGAAAACTGAAAACATACAGCAA------ACTTCAGAGAGCTG---CCCTGAACTCAAAG-CCAC----------AGTGCAT-GCTGGGAAGTTGAACATGATGTCCCTCACAGTGCTGGGGCTCCGAATGCTATTGGCCAAGAGTGTTGCCGTCAATTTTCTCTTGACTGCCAAGTTATTTTTCTTTTAAG--------------------------------------------------------------------------------------------------------------------------------------------------------------------------------------------------------------------------------------------------------------------------------------------------------------------------
>Efus_TRDC
AGAAAGTCAGCCTCCTGCCAAACCATCTGTTTTCATCATGAAAAATGGGACCAATGTTGCTTGTCTGGTGAAGGATTTCTACCCCAGGGATGTAAATATAAGTCTCCTGTCATC------CAAGAAAATAATAGAATTTGACCCTGCTATCGTCGTCTCTCCCAGTGGGAAGTACAGTGCTGTCAAGCTTGGTCGGTATGAAGATTCTAATTCAGTGACATGTTCAGTTCAACACAACCATGAAACCTGGTACTCCAC----------------------TGAATTTGAAAAGATGGCAAA---------TTCTTCAGA---TAATCTAAA---ACCAATGGAACCTGAAAACGTAAAGCAA------ACTTCAAAGATCAG---CCATAAACCCAAAG-CCAC----------AGTTCAT-GCCGAAAAGGTGAACATGATGTCCCTCACAGTGCTGGGGCTCCGAATGCTGTTTGCCAAGACGGTTGCTGTCAATTTTCTCTTGACTGCCAAGTTATTTTTCTGTTAAG--------------------------------------------------------------------------------------------------------------------------------------------------------------------------------------------------------------------------------------------------------------------------------------------------------------------------
>Mdav_TRDC
--AAAGTCAGCCTCCTGCCAAACCATCTGTTTTCATCATGAAAAATGGGACCAATGTCGCTTGTCTGGTGAAGGATTTCTACCCCAAAAATGTAAATATAAGTCTCCAGTCATC------CAAGAAAATAATAGAATTTGACCCTGCTATCGTCGTCTCTCCGAGTGGGAAGTACAGTGCTGTCAAGCTTGGTCGGTATGAAGATTCTAATTCAGTGACATGTTCAGTTCAAC---ACAATGAAATCTGGTACTCCGC----------------------TAACTTTGAAAAGATGGCAAA---------TTCTTCAGG---TCATCTAAA---ACCAATGGAACCTGAAAAAAAACACCAA------ACTTCAGAGATCTA---CCATAAACCCAAAG-CCAC----------AGTTCAT-GCCGAGAAGGTGAACATGATGTCCCTCACAGTGCTGGGGCTCCGAATGCTGTTTGCCAAGACTGTTGCTGTCAATTTTCTCTTGACTGCCAAGTTATTTTTCTGTTAAG--------------------------------------------------------------------------------------------------------------------------------------------------------------------------------------------------------------------------------------------------------------------------------------------------------------------------
>Mluc_TRDC
AGAAAATCAGCCTCCTGCCAAACCATCTGTTTTCATCATGAAAAATGGGACCAATGTTGCTTGTCTGGTGAAGGATTTCTACCCCAAAAATGTAGATATAAGTCTCCAGTCATC------CAAGAAAATAATAGAATTTGACCCTGCTATCGTCGTCTCTCCCAGTGGGAAGTACAGTGCTGTCAAGCTTGGTCGGTATGAAGATTCTAATTCAGTGACATGTTCAGTTCAAC---ACAATAAAATCTGGTACTCCGC----------------------TAACTTTGAAAAGATGACAAA---------TTCTTCAGA---TCATCTAAA---ACCAATGGAACCTGAAAAAAAACACCAA------ACTTCAGAGATCTA---CCATAAACCCAAAG-CCAC----------AGTTCAT-GCCGAGAAGGTGAACATGATGTCCCTCACAGTGCTGGGGCTCCGAGTGCTGTTTGCCAAGACTGTTGCTGTCAATTTTCTCTTGACTGCCAAGTTACTTTTCTGTTAAG--------------------------------------------------------------------------------------------------------------------------------------------------------------------------------------------------------------------------------------------------------------------------------------------------------------------------
>Mbra_TRDC
--AAAATCAGCCTCCTGCCAAACCATCTGTTTTCATCATGAAAAATGGGACCAATGTTGCTTGTCTGGTGAAGGATTTCTACCCCAAAAATGTAGATATAAGTCTCCAGTCATC------CAAGAAAATAATAGAATTTGACCCTGCTATCGTCGTCTCTCCCAGTGGGAAGTACAGTGCTGTCAAGCTTGGTCGGTATGAAGATTCTAATTCAGTGACATGTTCAGTTCAAC---ACAATAAAATCTGGTACTCCGC----------------------TAACTTTGAAAAGATGACAAA---------TTCTTCAGA---TCATCTAAA---ACCAATGGAACCTGAAAAAAAACACCAA------ACTTCAGAGATCTA---CCATAAACCCAAAG-CCAC----------AGTTCAT-GCCGAGAAGGTGAACATGATGTCCCTCACAGTGCTGGGGCTCCGAATGCTGTTTGCCAAGACTGTTGCTGTCAATTTTCTCTTGACTGCCAAGTTACTTTTCTGTTAAG--------------------------------------------------------------------------------------------------------------------------------------------------------------------------------------------------------------------------------------------------------------------------------------------------------------------------
>Tman_TRDC
---AAGTCAGCCTCCAACCAAACCATCTGTTTTCGTAATGAAAAATGGGACGAAGGTTGCTTGTCTGGTGAAGGATTTCTATCCCAAGGATATAAGTATAACCCTCAACTCATC------CAAGAGTATAATAGAATATGACCCTGCAATAGTCGTCTCTCCCAGTGGGAAGTACAGTGCTGTCAAGCTTGGTCAGTATGAAGACTCAGATTCAGTGACGTGTTCAGTTCAACACAACAATGAAATCTTGAACTCCCC----------------------TGACATGGAGCCAAAGATAAG---------TCATTCAGG---TAATCTAGG---ACCAAGGGAACCTGAAAACAAAGAGGAA------ACTTCAAAGAACTG---CCATGAACCCAAAG-CCAC----------AGTTCAC-ACCAGGAAGGTGAACATGATGTCTCTCACACTGCTGGGACTAAGAATGGTGCTTGCCAAGAGTGTTGCCATCAATTTTCTCTTGACTGCCAAGTTATTTTTCTTTTAAG--------------------------------------------------------------------------------------------------------------------------------------------------------------------------------------------------------------------------------------------------------------------------------------------------------------------------
>Lafr_TRDC
-GAAATTCAGCCTAATACCAGACCATCTGTTTTCGTAATGAAAAATGGGACAAAGGTTGCTTGTCTGGTGAAGGATTTCTATCCCAAGACCATAAATATAAACCTGAACTCACT------CAAGAAGATAACTGAATTTGACCCTGCCATCGTCGTCACTCCCAGTGGCAAGTACAGTGCAGTCAAGCTTGGTCAGTATGAAGACTCAGATTCAGTGACGTGTTCAGTTCAACACAACAATGAAATCTTGAACTCCAC----------------------CAACCCTGAGTTGAAGGAAAG---------TCATTCAGG---TAATCTAGA---ACCAACGAAACCTGGAAACGAAGAACAA------ACTTCAGAAAGCTG---CCATGAACCCAAAGACCGT----------AGTTCAT-GCCTGGAAGATGAACATGATGTCTCTCACACTGCTGGGACTAAGAGTGGTGCTTGCCAAGAGTATTGCCATCAATGTTCTCTTGACTGCCAAGTTATTTTTCTTTTAAG--------------------------------------------------------------------------------------------------------------------------------------------------------------------------------------------------------------------------------------------------------------------------------------------------------------------------
>Cfam_TRDC
-nGAAGCCAGCTTCCTGCCAAACCATCCGTTTTCACCATGAGAAATGGGACAGCTGTTGCTTGCCTGGTGAAGGATTTCTACCCTAAGGCTATAAACATAAGACTTGAATCATC------CAAGAAACTAGAAGAGTATGACACTGCAATTGCCATCTCTCCCAGTGGGAAGTACAGTGCTGTCAAGCTTGGTCGGTATGCAGATCCAAATTCAGTGACCTGTTCAGTTGAACACAACAATGAAATTGTGCACTCCAC----------------------TGACTTTGAGCCAAAGAAAAA---------ACCTTCAGG---TAATACAAA---ACCAACAGAACCTGCAAACGTGGAGCAA------ATGTCAGAGAGCTT---CTATGCGCCCAAAGTTCATCACAGTTCCGAGTTCACAACTGGAACAGTGAACATGCTGTCCCTCACAGTGTTGGGGCTCCGGATGGTGTTTGCCAAGAGTCTTGCCATCAATTTTGTCTTGACTGCCAAGTTATTTTTCTTTTAA---------------------------------------------------------------------------------------------------------------------------------------------------------------------------------------------------------------------------------------------------------------------------------------------------------------------------
>Amel_TRDC1p
--GAAGCCAGCCTTCTGCCAAACCATCCGTTTTCACCATGAGAAATGGGACGGCTGTTGCTTGTCTGGTGAAGGATTTCTACCCTAAGCCTATAAGCATAAGACTCGAATCGAC------CAAGAAAATAGAAGAATTTGACCGTGCTATCGTCGTCTCTCCCAGTGGGAAGTACAGTGCTGTCAAGCTTGGTCGGTATGAAGATGCAGAGTCAGTGACCTGCTCCGTTGAACACAACAACGAAATCGTGCGCTCCAC----------------------TGACTTTGAACCAAAGAAAAT---------TTCTTCAGG---TAACGTAAA---ACCGACAGAACCTCACATCATGGAGCAA------ACTTCAGACAGCCT---CTCTGGGTCCAAAGCTCAC----------AGTTCACAGCCGGAAAGGTGAACACGCTGTCCCTCACGGTGCTGGGGCTCCGAATGGTGTTTGCCAAGAGTCTGGCCATCAATTTTCTCTTGACTGCCAAGTTATTTTTCCTTTAAG--------------------------------------------------------------------------------------------------------------------------------------------------------------------------------------------------------------------------------------------------------------------------------------------------------------------------
>Amel_TRDC2ic
--GAAGCCAGCCTTCTGCCAAACCATCCGTTTTCACCATGAGAAATGGGACGGCTGTTGCTTGTCTGGTGAAGGATTTCTACCCTAAGCCTATAAGCATAAGACTCGAATCGAC------CAAGAAAATAGAAGAATTTGACCGTGCTATCGTCGTCTCTCCCAGTGGGAAGTACAGTGCTGTCAAGCTTGGTCGGTATGAAGATGCAGAGTCAGTGACCTGCTCCGTTGAACACAACAACGAAATCGTGCGCTCCAC----------------------TGACTTTGAACCAAAGAAAAT---------TTCTTCAG-----------------------------------------------------------------------------------------------------------------------------------------------------------------------------------------------------------------------------------------------------------------------------------------------------------------------------------------------------------------------------------------------------------------------------------------------------------------------------------------------------------------------------------------------
>Umar_TRDC
--GAAGCCAGCCTCCTGCCAAACCATCCGTTTTCACCATGAGAAATGGGACGGCTGTTGCTTGTCTGGTGAAGGATTTCTACCCTAAGCCTATAAACATAAGACTCGAATCAAC------CAAGAAAATAGAAGAATTTGACCGTGCTATCGTCGTCTCTCCCAGTGGGAAGTACAGTGCTGTCAAGCTTGGTCGGTACGAAGATGCAGAGTTAGTGACCTGCTCAGTGGAACACAACAACGAAATCGTGCGCTCCAC----------------------TGACTTTGAACCGAAGAAAAA---------TTCCTCAGG---TAACGTAAA---ACCAACAGAACCGCACAACATGGAGCGA------ACTTCAGAGAGCCT---CTCTGGGTCCAAAG-TCAC----------AGTTCACAGCCAGAAAGGTGAACACGCTGTCCCTCACGGTGCTGGGGCTCCGAATGGTGTTTGCCAAGAGTCTGGCCATCAACTTTCTCTTGACTGCCAAGTTATTTTTCTTTTAAG--------------------------------------------------------------------------------------------------------------------------------------------------------------------------------------------------------------------------------------------------------------------------------------------------------------------------
>Oros_TRDC
--GAAGCCAGCCTCCTGTCAAACCATCCGTTTTCACCATGAAAAATGGGACGACTGTTGCTTGTCTGGTGAAGGATTTCTACCCTAAGAATATAAACATAAATCTTGAATCATC------CAAGAAACTAGAAGAATTTGAGCCTGCTATCGTCATCTCTCCCAGTGGGAAATACAGTGCTGTCAAGCTTGGTCGGTATGGAGATTCAAATTCAGTGACCTGTTCAGTCGAACACAACAATGAAATCGTGCGCTCCAC----------------------TGATTTTGAACCAAAGACAAA---------ATCTTCAGG---TACCGTAAA---ACCAACAGAACCTGAAAACATGGAGCAA------ACTTCAGAGAGCCT---CTATGGGCCCAAAG-TCAC----------AGTTCACAGCGCGGAAGGTGAACATGCTGTCCCTCACAGTGCTGGGGCTCCGAATGGTGTTTGCCAAGAGTCTGGCCATCAACTGTCTCTTGACTGCCAAGTTATTTTTCTTTTAAG--------------------------------------------------------------------------------------------------------------------------------------------------------------------------------------------------------------------------------------------------------------------------------------------------------------------------
>Lwed_TRDC
--GAAGCCAGCCTCCTGCCACACCATCCGTTTTCACCATGAAAAATGGGACGACTGTTGCTTGCCTGGTGAAGGATTTCTACCCTAAGAATGTAAACATAAATCTTGAATCATC------CAAGAAACTAATAGAATTTGACCCTGCTATCGTCGTCTCTCCCAGTGGGAAATACAGTGCTGTCAAGCTCGGTCGGTACGGAGATTCAAATTCAGTGACCTGTTCAGTCGAACACAACAATGAAATCGTGCGCTCCAC----------------------CGATTTTGAACCAAAGGAAAA---------ATCTTCAGG---TAACGTAAA---ACCAACAGAACCTGAAAACATGGAGCAA------ACTTCAGAGAGCCT---CTATGGGCCCAAAG-TCAC----------AGTTCACAGCGGGGAAGGTGAACATGCTGTCCCTCACAGTGCTGGGGCTCCGAATGGTGTTTGCCAAGAGTCTGGCCATCAATTTTCTCTTGACTGCCAAGTTATTTTTCTTTTAAG--------------------------------------------------------------------------------------------------------------------------------------------------------------------------------------------------------------------------------------------------------------------------------------------------------------------------
>Hsap_TRDC
-nGAAGTCAGCCTCATACCAAACCATCCGTTTTTGTCATGAAAAATGGAACAAATGTCGCTTGTCTGGTGAAGGAATTCTACCCCAAGGATATAAGAATAAATCTCGTGTCATC------CAAGAAGATAACAGAGTTTGATCCTGCTATTGTCATCTCTCCCAGTGGGAAGTACAATGCTGTCAAGCTTGGTAAATATGAAGATTCAAATTCAGTGACATGTTCAGTTCAACACGACAATAAAACTGTGCACTCCAC----------------------TGACTTTGAAGTGAAGACAGA---------TTCTACAGA---TCACGTAAA---ACCAAAGGAAACTGAAAACACAAAGCAA------CCTTCAAAGAGCTG---CCATAAACCCAAAG-CCAT----------AGTTCAT-ACCGAGAAGGTGAACATGATGTCCCTCACAGTGCTTGGGCTACGAATGCTGTTTGCAAAGACTGTTGCCGTCAATTTTCTCTTGACTGCCAAGTTATTTTTCTTGTAAG--------------------------------------------------------------------------------------------------------------------------------------------------------------------------------------------------------------------------------------------------------------------------------------------------------------------------
>Nleu_TRDC
---AAGTCAGCCTCATACCAAACCATCCGTTTTCGTCATGAAAAATGGAACAAATGTCGCTTGTCTGGTGAAGGAATTCTACCCCAAGGATATAAGAATAAATCTTGAGTCATC------CAAGAAGATAACAGAGTTTGATCCTGCTATTGTCATCTCTCCCAGTGGGAAGTACAATGCTGTCAAGCTTGGTCAATATGAAGATTCAAATTCAGTGACATGTTCAGTTCAACACGACAATAAAACTGTGCACTCCAC----------------------TGATTTTGAAGTGAAGAAAAA---------TTCTACAGA---TCACCTAAA---ACCAATGGAAACTGAAAACACAAAGCAA------CCTTCAAAGAGCTG---CCATAAACCCAAAGACCAT----------AGTTCAT-ACCGAGAAGATGAACATGATGTCCCTCACAGTGCTGGGGCTACGAATGCTGTTTGCAAAGAGTGTTGCCATCAATTTTCTCTTGACTGCCAAGTTATTTTTCTTGTAAG--------------------------------------------------------------------------------------------------------------------------------------------------------------------------------------------------------------------------------------------------------------------------------------------------------------------------
>Mmus_TRDC
-nAAAGCCAGCCTCCGGCCAAACCATCTGTTTTCATCATGAAAAATGGAACAAATGTTGCTTGTCTGGTGAAAGATTTCTACCCTAAAGAGGTGACTATAAGTCTCAGATCATC------CAAGAAGATTGTGGAATTCGACCCTGCTATAGTCATCTCCCCCAGCGGGAAGTACAGTGCTGTCAAGCTTGGTCAGTATGGAGATTCGAATTCAGTGACATGTTCAGTTCAGCACAACAGTGAAACTGTGCACTCGAC----------------------TGACTTTGAACCATATGCAAA---------TTCTTTCAA---TAATGAAAA---ACTACCAGAACCTGAAAATGACACACAA------ATTTCAGAGCCTTG---CTATGGCCCAAGAG-TCAC----------AGTTCAC-ACTGAGAAGGTAAACATGATGTCCCTCACGGTGCTGGGCCTACGACTGCTGTTTGCCAAGACCATTGCCATCAATTTTCTCTTGACTGTTAAGTTA---TTCTTTTAAG--------------------------------------------------------------------------------------------------------------------------------------------------------------------------------------------------------------------------------------------------------------------------------------------------------------------------
>Btau_TRDC
-VAAAGTCAACCTGCTGCCAGCCCATCTGTTTTTGTCATGAAAAATGGGACAAACGTCGCTTGTTTGGTGAAGGAGTTCTACCCCAAAGATGTAACTATAAGTCTGCAATCATC------CAAGAAAATAATAGAATATGACCCGGCTATTGCCATCTCACCTGGGGGGAAGTACAGTGCTGTCAAGCTTGGTCAATATGGAGACCCCGATTCAGTGACATGTTCGGTTGAACACAACAAGCAAACCTGGCACTCTAC----------------------TGACTTTGAACCAAAGAAAAC---------TATTCCAGAAACAACTCCAAA---ACCGATGGCATATGAAAACAGCACAAAAGCTGAAGCTCCAGTGACCTG---CCAAGAGCCCCA-----------------AGTGCAA-CCCGGGAAGGTGAACATGATGTCCCTCTCGGTGCTGGGGCTCCGAATGCTGTTTGCCAAGAGTGTCGCCGTCAATTTTCTCTTGACTGCCAAGTTATTTTTCTTT------------------------------------------------------------------------------------------------------------------------------------------------------------------------------------------------------------------------------------------------------------------------------------------------------------------------------
>Oari_TRDC
-AAAAGTCAACCTGCTGCCAGCCCATCTGTTTTTGTCATGAAAAATGGGACAAACGTCGCTTGTTTGGTGAAGGAGTTCTACCCCAAAGAAGTAACTATAAGTCTGCAATCATC------CAAGAAAATAATAGAATATGAGCCTGCTATTGTCGTCTCACCTGGGGGGAGGTACAGCGCTGTCAAGCTTGGTCAGTACAACGATCCCGATTCAGTGACATGTTCAGTTGAACACAACAAAAAAACCTGGCACTCTTC----------------------TGACTTTGAACCAAAGAAAGA---------CATTTCAGAAACAACTCCAAA---ACCGACGGAATCTGAAAACACCACAGAAATTCAAGTTCCAGCGACCTG---CTATGAGCCCCA-----------------AGTGCAA-CCTGGGAAGGTGAACATGATGTCTCTCTCGGTGCTGGGGCTCCGAATGCTGTTTGCCAAGAGTGTCGCCGTCAATTTTCTCTTTACTGCCAAGTTATTTTTCTTTTAA---------------------------------------------------------------------------------------------------------------------------------------------------------------------------------------------------------------------------------------------------------------------------------------------------------------------------
>Sscr_TRDC
--GAAGTCAGCCTAATTCCAAACCATCCGTTTTTGTCATGAAAAATGGAACAAATGTTGCTTGTCTTGTGAAGGATTTCTACCCTAAAGATATAAAAATAAGTCTGGAATCATC------CAAGAAAATAACAGAATATGACCCTGCTATCGTGGTCTCTCCCACTGGGAAGTACAGTGCCGTCAAGCTTGGTCAGTATGGAGATCCAGATGCAGTCACATGTTCAGTTCAACACGACCAAAAAACCTTGCACTCTGC----------------------TGACTTCGAACCAAAGAAAAA---------TTCTTCAGA---GACTCCAAA---ACCAAAGGAATCTGAAAATGTTAAGCAA------ACTTCGGAGATCTG---CTATGAGCCCCAAGACCAC----------AGTTCAA-GCCTGGAAGGTGAATATGATGTCTGTCACAGTGCTTGGGTTCCGAATGCTGTTTGCCAAGAGCGTTGCCGTCAATTTTCTCTTGACTGCCAAGTTATTTTTCTTTTAAG--------------------------------------------------------------------------------------------------------------------------------------------------------------------------------------------------------------------------------------------------------------------------------------------------------------------------
>Hamp_TRDC
--AAAGCCAGGGTAATAAATCACCATCCGTTTTTGTCATGAAAAATGGGACAAACGTCGCTTGTCTGGTGAAGGAGTTCTACCCCAAAGATATAACTATAAGTCTGCAATCATC------TAAGAGAATAAGAGAATATGACCCTGCTATCGTCATCTCTCCCGGTGGGAGGTACAGTGCAGTCAAGCTTGGTCAGTACGGAGATCCTGATTCAGTGACATGTTCAGTTCAACACGACAAACGCACCATTCTCTCCAC----------------------TGACTTCGAACCGAAGAAAAA---------TATTTCAGA---AACTCCAAA---ACCAAAGGAACCTGAAATTGTCGAGCAAGCTCAAATTCCAGAGACCTG---CTATGAGCCCCGAG-CCGC----------AGTTCAA-ATCGGGAAGGTGAACATGATGTCCCTTGCAGTCCTGGGACTCCGAATGCTGTTTGCCAAGAGTGTTGCCATCAATTTCCTCTTGACTGCCAAGTTATTTTTCTTTTAAG--------------------------------------------------------------------------------------------------------------------------------------------------------------------------------------------------------------------------------------------------------------------------------------------------------------------------
>Ttru_TRDC
--AAATTCAGGCTGTTGTCAACCCATCCGTTTTTGTCATGAAAAACGGGACATATGTCACTTGTCTGGTGAAGGAGTTCTACCCCAAAGATGTAACTATAAGTCTGGAATCATC------CAAGATAATAAGAGAATATGACCCTGCTATCGTCATCTCTCCCGGTGGGAAGTACAGTGCCGTCAAGCTTGGTCAGTATGGAGATCCAGATTCAGTGACATGTTCAGTTCAACATAACAACCAAACCTGGAGCTCTAC----------------------TGACTTCAAACCGAAGAAAAA---------TACTTCAGA---AAGTCCAAA---GCCAAAGGAACCTGAAAACATCAATCAAACTCAAACTCCAGAGACCTG---CTATGAGCCCCA-----------------AGTGCAA-GCCGGGAAAGTGAACATGATGTCCCTTGCAGTGCTGGGGCTCCGAATGCTGTTTGCCAAGAGTGTTGCCATCAATTTTCTCTTGACTGCCAAGTTATTTTTCTTTTAAG--------------------------------------------------------------------------------------------------------------------------------------------------------------------------------------------------------------------------------------------------------------------------------------------------------------------------
>Oorc_TRDC
--AAATTCAGGCTGTTGCCAACCCATCCGTTTTTGTCATGAAAAACGGGACATATGTCACTTGTCTGGTGAAGGAGTTCTACCCCAAAGATGTAACTATAAGTCTGGAATCATC------CAAGATAATAAGAGAATATGACCCTGCTATCGTCATCTCTCCCGGTGGGAGGTACAGTGCCGTCAAGCTTGGTCAGTATGGAGATCCAGATTCAGTGACATGTTCAGTTCAACATAACAAACAAACCTGGCGCTCCAC----------------------TGACTTCAAACCGAAGAAAAA---------TACTTCAGA---AAACCCAAA---GCCAAAGGAACCTGAAAACGTCAATCAAACTCAAACTCCAGAGACCTG---CTATGAGCCCCA-----------------AGTGCAA-GCCGGGAAGGTGAACATGATGTCCCTTGCAGTGCTGGGGCTCCGAATGCTGTTTGCCAAGAGTGTTGCCATCAATTTTCTCTTGACTGCCAAGTTATTTTTCTTTTAAG--------------------------------------------------------------------------------------------------------------------------------------------------------------------------------------------------------------------------------------------------------------------------------------------------------------------------
>Neas_TRDC
--AAATTCAGGCTGTTGCCAACCCATCCGTTTTTGTCATGAAAAACGGGACGTACGTCACTTGTCTGGTGAAGGAGTTCTACCCCAAAGATGTAACTATAAGTCTGGAATCATC------CAAGATAATAAGAGAATATGACCCTGCTATCGTCATCTCTCCCGGTGGGAGGTACAGTGCCGTCAAGCTTGGTCAGTATGGAGATCCAGATTCAGTGACATGTTCAGTTCAACATAACAAACAAACCTGGCGCTCTAC----------------------TGACTTCAAACCAAAGAAAAA---------TACTTCAGA---AAATCCAAA---GCCAAAGGAACCTGAAAACATCAATCAAACTCAAACTCCAGAGACCTG---CTATGAGCCCCA-----------------AGTGCAA-GCCGGGAAGGTGAACATGATGTCCCTTGCAGTGCTGGGGCTCCGAATGCTGTTTGCCAAGAGTGTTGCCATCAATTTTCTCTTGACTGCCAAGTTATTTTTCTTTTAAG--------------------------------------------------------------------------------------------------------------------------------------------------------------------------------------------------------------------------------------------------------------------------------------------------------------------------
>Dleu_TRDC
--AAATTCAGCCTGTTGCCAACCCATCCGTTTTTGTCATGAAAAACGGGACATATGTCACTTGTCTGGTGAAGGAGTTCTACCCCAAAGATGTAACTATAAGTCTGGAATCATC------CAAGATAATAAGAGAATATGACCCTGCTATCGTCATCTCTCCCGGTGGGAGGTACAGTGCCGTCAAGCTTGGTCAGTATGGAGATCCAGATTCAGTGACATGTTCAGTTCAACATAACAAACAAACCTGGCGCTCTAC----------------------TGACTTCAAACCAAAGAAAAA---------TACTTCAGA---AAATCCAAA---GCCAAAGGAACCTGAAAACATCAATCAAACTCAAACTCCAGAGACCTG---CTATGAGCCCCA-----------------AGTGCAA-GCCGGGAAGGTGAACATGATGTCCCTTGCAGTGCTGGGGCTCCGAATGCTGTTTGCCAAGAGTGTTGCCATCAATTTTCTCTTGACTGCCAAGTTATTTTTCTTTTAAG--------------------------------------------------------------------------------------------------------------------------------------------------------------------------------------------------------------------------------------------------------------------------------------------------------------------------
>Live_TRDC
--AAATTCAGGCTGTTGCCAACCCATCCGTTTTTGTCATGAAAAACGGGACATATGTCGCTTGTCTGGTGAAGGAGTTCTACCCCAAAGATGTAACTATAAGTCTGGAATCATC------CAAGAAAATAAGAGAATATAACCCTGCTATCGTCATCTCTCCCGGTGGGAGGTACAGTGCCGTCAAGCTTGGTCAGTATGGAGATCCAGATTCAGTGACATGTTCAGTTCAACATAACAAACAAACCTGGCGCTCTAC----------------------TGACTTCAAACCGAAGAAAAA---------TACTTCAGA---AAATCTAAA---GCCAAAGGAACCTGAAAACATCAAGCAAACTCAAACTCCAGAGACCTG---CTATGAGCCCCA-----------------AGTGCAA-GCCGGGAAGGTGAACATGATGTCCCTTGCAGTGCTGGGGCTCCGAATGCTATTTGCCAAGAGTGTTGCCATCAATTTTCTCTTGACTGCCAAGTTATTTTTCTTTTAAG--------------------------------------------------------------------------------------------------------------------------------------------------------------------------------------------------------------------------------------------------------------------------------------------------------------------------
>Pcat_TRDC
--AAATTCAGGCTGTTGCCAACCCATCCGTTTTTGTCATGAAAAACGGGACAAATGTTGCTTGTCTGGTGAAGGAGTTCTACCCCAAAGATGTAACTATAAGTCTGGAATCATC------CAAGATAATAAGAGAATATGACCGTGCTATCGTCATCTCTCCCGGTGGGAGGTACAGTGCTGTCAAGCTTGGTCAGTATGGAGATCCAGATTCAGTGACATGTTCAGTTCAACATAACAAACAAACCTGGAGCTCTAC----------------------TGACTTCGAACTGAAGAAAAG---------TACTTCAGA---AAATCCAAA---ACCAAAGGAACCTGAAAACATCAAGCAAACTCATACTCCAGAGACCTG---CTATGAGCCCCA-----------------AGTTCAA-GCCAGGAAGGTGAACATGATGTCCCTTGCAGTGCTGGGGCTCCGAATGCTGTTTGCCAAGAGTGTTGCCATCAATTTTCTCTTGACTGCCAAGTTATTTTTCTTTTAAG--------------------------------------------------------------------------------------------------------------------------------------------------------------------------------------------------------------------------------------------------------------------------------------------------------------------------
>Bamy_TRDC
--AAATTCAGGCCGTTGCCAACCCATCCGTTTTTGTCATGAAAAACGGGACAAATGTCGCTTGTCTGGTGAAGGAGTTCTACCCCAAAGACGTAACTATAAGTCTGGAATCATC------CAAGATAATAAGAGAATATGACCCTGCTATCGTCATCTCTCCCGGTGGGAGGTACAGTGCCGTCAAGCTTGGTCAGTATGAAGATCCAGATTCAGTGACATGTACAGTTCAACATAACAAACAAACCTGGCGCTCTAC----------------------TGACTTCGAACCGAAGAAAAA---------TACTTCAGA---AAATTCAAA---ACTAAAGGAAACTGAAAACATCAAGCAAACTCAAACTCCAGAGACCTG---CTATGAGCCCCA-----------------AGTTCAA-GCCGAGAAGGTGAACATGATGTCCCTTGCAGTGCTGGGGCTCCGAATGCTGTTTGCCAAGAGTGTTGCCGTCAATTTTCTCTTGACTGCCAAGTTATTTTTCTTTTAAG--------------------------------------------------------------------------------------------------------------------------------------------------------------------------------------------------------------------------------------------------------------------------------------------------------------------------
>Bacu_TRDC
--AAATGCAGGCCGTTGCCAACCCATCCATTTTTGTCATGAAAAACGGGACAAATGTCGCTTGTCTGGTGAAGGAGTTCTACCCCAAAGACGTAACTATAAGTCTGGAATCATC------CAAGATAATAAGAGAATATGACCCTGCTATCGTCATCTCTCCCGGTGGGAGGTACAGTGCCGTCAAGCTTGGTCAGTATGGAGATCCAGATTCAGTGACATGTTCAGTTCAACATAACAAACAAACCTGGCGCTCTAC----------------------TGACTTCGAAATGAAGAAAAA---------TACTTCAGA---AAATTCAAA---ACCAAGGGAAACTGAAAACATCAAGCAAACTCAAACTCCAGAGACCTG---CTATGAGCCCCA-----------------AGTTCAA-GCCGAGAAGGTGAACATGATGTCCCTTGCAGTGCTGGGACTCCGAATGCTGTTTGCCAAGAGTGTTGCCATCAATTTTCTCTTGACTGCCAAGTTATTTTTCTTTTAAG--------------------------------------------------------------------------------------------------------------------------------------------------------------------------------------------------------------------------------------------------------------------------------------------------------------------------
>Oana_TRDC
----AATCAGGACTATCGAGAGCCATCCGTCTTTCTCTTGAAAAACGAGTCCACCTACGCATGTGTGGCCAACAACTTCTACCCCAAGAATGCGAAAATTCATATGAAGTTGCCGGGCAAAAAGACCATAACCAACATAGAGCAC---AAAGCTGTCACTTCTGATGGAAAGTATAGTATGGTCCAGATTACGGAATTTGAAAGCGATGGAGCAGTGAACTGTACTGTTGAACACGA-AGGGAAATATGTGACCCCTCAGCAGGACAAGGAGAAAACAGATGATTCCAAGACAAAGACAGACAAAGAGTCCACTTCGAAA--AACTCCATGTCTGACTCAGGAA----AGGATGACGCGCAA-TCGAATCAGCAGGAAGCTGGGCCCATCTGCAGGGAGATCAA----------AGTGCGA-TCCGAGGTGGTGAACACGCTGTCCGTGACTGTGCTGGGGCTTAGAGTGATTTTCGCTAAGAGCGTCACCCTCAACCTCCTCCTGACGGCCAAGTATTTCTTCTTCTGA---------------------------------------------------------------------------------------------------------------------------------------------------------------------------------------------------------------------------------------------------------------------------------------------------------------------------
>Oana_TRMC1
GCCAGAGCTGAATCTCAGCCCACAGTCTTCGTCCTGAGGAACCAGAACTTCGCCACTTGCCTGG-TGAAAGATTACTATCCCAAGAAGCTGAGCCTGTCTCTGTCCACATCCCGCCCCCCACTCACGGAGCCTCTTCAGGCCATGGCCCCCACTGCCCAGGGAACCTACAGTGCTGTCAGGATCGGACAGTTCAGAGAGGAGGATACGGTGACCTGCTCTGCGTGGCATGGCTCTGTGCAGATAAACGTGACCGAAGGGGAGGGCGCAGCC----------------------------------------------------------------------------------------------------------------------------------------------------------------------------------------------------------------------------------------------------------------------------------------------------------------------------------------------------------------------------------------------------------------------------------------------------------------------------------------------------------------------------------------------------------------------------------------------
>Oana_TRMC2
GCCCCAGCTGAATCCCAGCCCACGGTATTCATTCTGAGGAACCAGAGCTTCGGTGGTTGCCTGG-TGAAAGATTTCTATCCCAAGGAGCTGAGCCTGACTCTGTCCGCGCCCCGCCCACCACTCACTGAGCCTCTCCAGGCTACGGCCTCCTCCTCCCAGGGAACCTACACAACTATCAGGATTGGACAGTTCAGCGAGGAAGATTCAGTCACCTGCTCTGTGCGGCACGGCTCCGTGCAGATAAACGTGACCGAAGGACAGGATGCAGCCCCA-------------------------------------------------------------------------------------------------------------------------------------------------------------------------------------------------------------------------------------------------------------------------------------------------------------------------------------------------------------------------------------------------------------------------------------------------------------------------------------------------------------------------------------------------------------------------------------------
>Oana_TRMC3
GCTCAAGCCAAATCCCAGCCCAAGGTCTTCATCCTGAGGAACCAGAGCTTCGCCGCTTCCCTGG-TGAAGGATTTCTACCCCAAGGAGCTGTGTTTGACTCTGTCGGCCCCCTGTCCCCCACTCATAGAACCTCCCTAGTCCACAGCCCCCTCCTCCCGGGGAACCTACAGCACTGTCGGGATCGGACAGTTCGGCAAGGAGGATACAATGACCTGCTCTGTGCGACATGGCTCCATGCAAATAAAGGTGACCAAAGGGCAGATAGCAGCCCCA-------------------------------------------------------------------------------------------------------------------------------------------------------------------------------------------------------------------------------------------------------------------------------------------------------------------------------------------------------------------------------------------------------------------------------------------------------------------------------------------------------------------------------------------------------------------------------------------
>Oana_TRMC4
------GCTGAATCCCAGCCCACAGTCTTGGTCCTGAGGAACCAGAGTTTCGCCGCTTGCCTGG-TGAAGGATTTCTACCCCAAGGAGCTGAAGCTGACTCTGTCCGCGCCCCACCCGCCACTCACAGAGCCTATCCAGGCCACGGCCCTCACCGCTCAGGGAACCTACAGTGCTGTCGGGATCGGACAGTTCAGCGAGGAAGATACGGTGACCTGATTTGTGCGGCACGGCTCTGTGCAGATGAATGTGACTGAAAAGCAGGACAAAGCCCCA-------------------------------------------------------------------------------------------------------------------------------------------------------------------------------------------------------------------------------------------------------------------------------------------------------------------------------------------------------------------------------------------------------------------------------------------------------------------------------------------------------------------------------------------------------------------------------------------
>Oana_TRMC5
GCCCGAGCTGAATCTCAGCCCACAGTCTTCGTCCTGAGGAACCAGAGCTTTGCCGCTTGCCTGGATGAAGGATTTCTACCCCAAGAAGCTGAG-CTGACTCTGTC-GCACCC-ACCCATCACTCACGGAGCTTCTTCAGGCCACGGTCTCCAC-----------------------------------------------------------------------------------------------TGACTCAGGG-----------------------------------------------------------------------------------------------------------------------------------------------------------------------------------------------------------------------------------------------------------------------------------------------------------------------------------------------------------------------------------------------------------------------------------------------------------------------------------------------------------------------------------------------------------------------------------------------------------
>Oana_TRMC6
GCCCAAGCTGAATCTCAGCCCGCAGTCTTCGTTCTGAGGAACCAGAGCTTTGCCGCTTGCCTGG-TGAAAGATTTCTATCCCAAGAAGCCGAGCCTGACTCTCTCCGCACCCCGTCC-CCACTCAGGGAGCCTCTTCAGGCCATGGCCCCCACTGCCTAGGAAACCTACAGTGCTGTCGGGATCAGACAGTTCAGAGAGGAGGATACGGTGACCTGCTCTGCGTGGCATGGCTCTGTGCAGATAAACGTGACTGAAGGCGAGGGCGCAG------------------------------------------------------------------------------------------------------------------------------------------------------------------------------------------------------------------------------------------------------------------------------------------------------------------------------------------------------------------------------------------------------------------------------------------------------------------------------------------------------------------------------------------------------------------------------------------------
>Oana_TRMC7
GCCCAAGCCAAATCCCAGCCCAAGTTCTTCATCCTGAGGAACCAGAGCTTCGCCGCTTGCCTGG-TGAAGGATTTCTACCCCAAGGAGCTGTGTTTGACTCTGTTGGCCCCCCATCCCCCACTCATAGAACCTCTCTAGTCCACAGCCCCCTCCTCCCGGGGAACCTACAGCACTGTCGGAATCGGACAGTTCGGCAAGGAGGATACAATGACCTGCTCTGTGGGACATGGCTCCATGCAAATAAAGGTGACCAAAGGGCAGACAGCAGCCCCA-------------------------------------------------------------------------------------------------------------------------------------------------------------------------------------------------------------------------------------------------------------------------------------------------------------------------------------------------------------------------------------------------------------------------------------------------------------------------------------------------------------------------------------------------------------------------------------------
>Oana_TRMC8
GCCCGGGCTGAATCCCAACCGAAGGTCTTCGTCCTGAGGAACCAGAGCTTCGCTGCTTGCCTGG-TGAAGGATTTCTACCCCAAGAAGCTGAGCCTGACTTTGTCCGCACCCAGCTCCCCACTCACAGAGCCTCTGCAGGCGACAGCCCCCACTGCCCAGGGAACGTACAGCGCTGTCGGGATTGGACAGTTCGGCAAGGTGGAGACGGTGACCTGCTCTGTGCAACATGGCTCCATGCAGATAAACATGACCGAAGGGCAGGATGCAGCCCCA-------------------------------------------------------------------------------------------------------------------------------------------------------------------------------------------------------------------------------------------------------------------------------------------------------------------------------------------------------------------------------------------------------------------------------------------------------------------------------------------------------------------------------------------------------------------------------------------
>Oana_TRMC9
GCCCCAGCTGAATCCCAGCTGATGGTCTTCGTCCTGAGGAAGCAGAGCTTTGCCTCTTGCCTGG-TGAAGGATTTCTACCCCGAGAAACTGAGCCTGACTCTGTCCGCACCCAGCACCCCATTCACAAAGCCTCTGCAGGCCATGGCCCCCACTGTCCAGGGAACCTACAGCACTGTCGGGATCAGACAGTTTGGTGAGGCGGAGATGGTGATCTGATCTGTGTGTCATGGCTCCATGCAGATAAACATGACCGAAGGGCAGGATGCAGCCCCA-------------------------------------------------------------------------------------------------------------------------------------------------------------------------------------------------------------------------------------------------------------------------------------------------------------------------------------------------------------------------------------------------------------------------------------------------------------------------------------------------------------------------------------------------------------------------------------------
>Oana_TRMC10
------GCTGAATCTCAACCCACAGTCTTCATCCTAAGGAACCAGAGCTTCGCCGCTTGCCTGG-TGAAGGATTTCTACCCCAAGAAGCTGAGCTTGACTCTGTCCGCAGTCCGCCTCCCAACCACGGAGCTTCTCCAGGCCACGGCTCGCACTGCCCAGGGAACCTACTGCGCTGTCGAGATCTGACGGTTCAGAGAGGAGAATATGGTGACCTGCTCTGTGCGGCACAGCTCTATGCAGATAAACATGACCGGAGGAAAGGATGCAGCC----------------------------------------------------------------------------------------------------------------------------------------------------------------------------------------------------------------------------------------------------------------------------------------------------------------------------------------------------------------------------------------------------------------------------------------------------------------------------------------------------------------------------------------------------------------------------------------------
>Oana_TRMC11
GCCCCAGCTGAATCCCAACCCATGGTCTTTGTCATGAGGAACCAGAGCTTCGCTGCTTGCCTGG-TGAAGGATTTCTACCCCAAAAGTCTGAGCCTGACTCTGTCCACACCTCATCCCCGGCTCATGGAGCCTCTGCAGGCCATGGCCCCCACCTCCTGGGGAACCTACAGCGCTGTCGGGATCGGACAGTTCGGCGAGGCGGATATGGTGACCTGCTCCGTGCAGCACGGCTCCGTGCAGATAAACGTGACTGAAGAGCAGGACACAGCCCCA-------------------------------------------------------------------------------------------------------------------------------------------------------------------------------------------------------------------------------------------------------------------------------------------------------------------------------------------------------------------------------------------------------------------------------------------------------------------------------------------------------------------------------------------------------------------------------------------
>Oana_TRMC12
GCCCCAGCTGAATCCCAGCCGATGGTCTTTGTCCTGAGGAAGCAGAGCTTTGCCTCTTGCCTGG-TGAAGGATTTCTATCCCGAGAAGCTGAGTCTGACTCTGTCCGCACCCAGCACCCTACTCACAAAGCCTCTGCAGGCCATGGCCCCCACTGCCCAGGGAACCTACAGCGCTGTTGGGATTGGACAGTTCGGTGAGGGGGAGACGGTGATCTGCTCTGTGCGACACGGCTCCATGCAGATAAACATGACTGAAGGTCAGGATGCAGCCCCA-------------------------------------------------------------------------------------------------------------------------------------------------------------------------------------------------------------------------------------------------------------------------------------------------------------------------------------------------------------------------------------------------------------------------------------------------------------------------------------------------------------------------------------------------------------------------------------------
>Oana_TRMC13
GCCCGAGCTGAATCTCAACCCACAGTCTTTGTCCTGAGGAACCAGAGCTTC----CTTTCCTGG-TGAAGGATTTCTACCCCAAGAAGCTGAGCTTGACTCTGTCCACACTGTGCCCCCCATCCATGGATGCTCTCCAGGCCATGGCTCGCACCGCCCAGGGAACCTACTACGCTGTCGGGATCGGACAGTTCAGAGAGGAGAATATGGTGACCTGCTCTGTGCAGAACAGCTCTGTGCAGATAAACATGACTGGAGGAAAGGAA----------------------------------------------------------------------------------------------------------------------------------------------------------------------------------------------------------------------------------------------------------------------------------------------------------------------------------------------------------------------------------------------------------------------------------------------------------------------------------------------------------------------------------------------------------------------------------------------------
>Oana_TRMC14
------GCTGAATCTCAACCCACAGTCTTCATCCTGAGGAACCAGAGCTTCGCCGCTTGCCTGG-TGAAGGATTTCTACCCCAAGAAGCTGAGCTTGACTCTGTCCGCAGTCCACCTCCCAACCACGGAGCTTCTCCAGGCCACGGCTCGCACCGCCCAGGGAACCTACTGCGCTGTCGAGATCTGACGGTTCAGAGAGGAGAATATGGTGACCTGCTCTGTGCGGCACAGCTCTATGCAGATAAACATGACCGAAGGAAAGGATGCAGCC----------------------------------------------------------------------------------------------------------------------------------------------------------------------------------------------------------------------------------------------------------------------------------------------------------------------------------------------------------------------------------------------------------------------------------------------------------------------------------------------------------------------------------------------------------------------------------------------
>Oana_TRMC15
GCCCCAGCTGAATCCCAGCCCACGGTATTCGTTCTGAGGAACCAGAGCTTCGGTGGTTGCCTGG-TGAAAGATTTCCATCCCAAGGAGCTGAGCCTGACTCTGTCCGCGCCCCGCCCACCACTCACTGAGCCTCTCCAGGCTACAGCCTCCTCCTCCCAGGGAACCTACACAACTATCAGGATCGGACAGTTCAGCGAGGAAGATTCAGTCACCTGCTCTGTGCGGCACGGCTCCGCGCAGATAAACGTGACCGAAGGACAGGATGCAGCCCCA-------------------------------------------------------------------------------------------------------------------------------------------------------------------------------------------------------------------------------------------------------------------------------------------------------------------------------------------------------------------------------------------------------------------------------------------------------------------------------------------------------------------------------------------------------------------------------------------
>Mdom_TRMC1
CCTCGGGCCCCTTTGACACCCAGCGTGTTTTTGTTGAGGAGTCAGGATGCTGTGGCCTGCCTGGTCAGTGACTTCTACCCCAAGGACCTAAATGTGTCTTTGGCCTCTTCTAGAGCTTCAATACCAGGCCAGGTCCTCACTGTGGCTCCCACAGCACGTGGCACCTATAGCGCCATCCAGATTGGTAGGGTTGATGAGAATGATGCAGTAATCTGCTCAGTTCAGCACCTTGGGAAAGAGATCCATATGTCCCACAAG-----------------------------------------------------------------------------------------------------------------------------------------------------------------------------------------------------------------------------------------------------------------------------------------------------------------------------------------------------------------------------------------------------------------------------------------------------------------------------------------------------------------------------------------------------------------------------------------------------------
>Mdom_TRMC2
---CAGGCCCCTTTGTCACCCAGCAAGTTTCTGGCAAGGAATCAGGATGCAATGGCCTGCCTGGTCAGTGACTTCTACCCCAAGGAACTAGATGTGTCCCTAGATTCCTTTAAGGTCTCA--CTCATCCCAGAACTTTACTGTGACCCCAACAGCATGTGGCACCTATAGTACCATCCAGATTGGTAGGGTTGGTGAAGTTTA-----------GTTTAGTGAAGCACCTTGTAAAAAAGAACCTTATGTCCTATCAG-----------------------------------------------------------------------------------------------------------------------------------------------------------------------------------------------------------------------------------------------------------------------------------------------------------------------------------------------------------------------------------------------------------------------------------------------------------------------------------------------------------------------------------------------------------------------------------------------------------
>Mdom_TRMC3
CCTCGGGACCCTCTGTCACCCAGTGTGTTTGTGGTGAGGAGTCAGGATGCTGTGGCCTGCCTGGTCAGTGACTTTTACCCCAAGGAGATTGATGCATCCCTGTCCTCCCTTGGGGCTTCCGTCTCAGCCCAGGCTGAGACTGTGGCTCCCACAATCCATGGTGTCTACAGTGCCATCCAGATTGGCAAGGCTGGTGACAATGACTCAGTAACCTGTTCAGTGAAGCACCTTGGCAAAGAGACCCATGAGTCCCACCAG-----------------------------------------------------------------------------------------------------------------------------------------------------------------------------------------------------------------------------------------------------------------------------------------------------------------------------------------------------------------------------------------------------------------------------------------------------------------------------------------------------------------------------------------------------------------------------------------------------------
>Mdom_TRMC4
CCTCAAGCCCCCCTGTCACCCAGTGTGTTCTTGGTGAGAGATCAGAATGCTGTTGCCTGCCTGATCAGGAACTTCTACCCCAAGGAACTCCATGTATCCCTGACCTCCTCTGGGACTCTGATCTCAGCTCAGAACCTCACTCTGGCTCCAATGGCCACTGGCACCTACAGTGCTATCCACATTGGCAGGGTTGGTGAGAATGATGCAATAACCTGCTCAGTGAAGCATCTTGAGAAAGAGATACATATGTCTCACCAG-----------------------------------------------------------------------------------------------------------------------------------------------------------------------------------------------------------------------------------------------------------------------------------------------------------------------------------------------------------------------------------------------------------------------------------------------------------------------------------------------------------------------------------------------------------------------------------------------------------
>Mdom_TRMC5
CCTCGGGACCCTTTGTCACCCAGTGTGTTTGTGGTGAGGAGTCAGGATGCTGTGGCCTGCCTGGTCAGTGACTTTTACCCCAAGGAGATTGATGCATCCCTGTCCTCCCTTGGGGCTTCAGTCTCAGCCCAGGCCCTCACGGTGGCTCCCACAATCCATGGTGTCTACAGTGCCATCCAGATTGGCAAGGCTGGTGACAATGACTCAGTAACCTGTTCAGTGAAGCACCTTGGCAAAGAGACCCATGAGTCCCACCAG-----------------------------------------------------------------------------------------------------------------------------------------------------------------------------------------------------------------------------------------------------------------------------------------------------------------------------------------------------------------------------------------------------------------------------------------------------------------------------------------------------------------------------------------------------------------------------------------------------------
>Mdom_TRMC6
CCTGCAGCCCCCCTGTCACCCAGTGTGTTCTTGGTGAGAGATCAGGATGCTGTCGCCTGCCTGATCAGGAACTTCTACCCCAAGGAACTCCATGTATCCCTGACCTCCTCCGGGACCCTGATCTCAGCTCAGAGCCTGTCTCTGGCTCCAACGGCCAGTGGCACCTACAGTGCTATCCACATTGGCAGGGTTGGTGAAAATGATGCAATAACCTGCTCAGTGAAGCATCTTGGGAAAGAGATACATATGTCTCACCAG-----------------------------------------------------------------------------------------------------------------------------------------------------------------------------------------------------------------------------------------------------------------------------------------------------------------------------------------------------------------------------------------------------------------------------------------------------------------------------------------------------------------------------------------------------------------------------------------------------------
>Mdom_TRMC7
CCTCGGGACCCTTTGTCACCCAGTGTGTTTGTGGTGAGGAGTCAGGATGCTGTGGCCTGCCTGGTCAGTGACTTTTACCCCAAGGAGATTGATGCATCCCTGTCCTCCCTTGGGGCTTCAGTCTCAGCCCAGGCCCTCACGGTGGCTCCCATAATCCATGGTGTCTACAGTGCCATCCAGATTGGCAAGGCTGGTGACAATGACTCAGTAACCTGTTCAGTGAAGCACCTTGGCAAAGAGACCCATGAGTCCCACCAG-----------------------------------------------------------------------------------------------------------------------------------------------------------------------------------------------------------------------------------------------------------------------------------------------------------------------------------------------------------------------------------------------------------------------------------------------------------------------------------------------------------------------------------------------------------------------------------------------------------
>Mdom_TRMC8
CCTCGAGCCCCCCTGTCACCCAGTGTGTTCTTGGTGAGAGATCAGGATGCTGTCGCCTGCCTGATCAGGAACTTCTACCCCAAGGAACTCCATGTATCCCTGACCTCCTCTGGGACCCTGATCTCTGCTCAGAACCTCTCTCTGGCTCCAACGGCCAGTGGCACCTACAGTGCTATCCACATTGGCAGGGTTGGTGAGAATGATGCAATAATCTGCTCAGTGAAGCATCTTGGGAAAGAGATACATATTTTCCACCAG-----------------------------------------------------------------------------------------------------------------------------------------------------------------------------------------------------------------------------------------------------------------------------------------------------------------------------------------------------------------------------------------------------------------------------------------------------------------------------------------------------------------------------------------------------------------------------------------------------------
>Mdom_TRMC9
CCTCGGGACCCTTTGTCACCCAGTGTGTTTGTGGTGAGGAGTCAGGATGCTGTGGCCTGCCTGGTCAGTGACTTTTACCCCAAGGAGATTGATGCATCCCTGTCCTCCCTTGGGGCTTCAGTCTCAGCCCAGGCCCTCACGGTGGCTCCCATAATCCATGGTGTCTACAGTGCCATCCAGATTGGCAAGGCTGGTGACAATGACTCAGTAACCTGTTCAGTGAAGCACCTTGGCAAAGAGACCCATGAGTCCCACCAG-----------------------------------------------------------------------------------------------------------------------------------------------------------------------------------------------------------------------------------------------------------------------------------------------------------------------------------------------------------------------------------------------------------------------------------------------------------------------------------------------------------------------------------------------------------------------------------------------------------
