# Supplementary material for: Divergent Evolution of TRC Genes in Mammalian Niche Adaptation
Source: Front Immunol. 2019 Apr 24;10:871. doi: 10.3389/fimmu.2019.00871 (PMC6491686; doi:10.3389/fimmu.2019.00871)
Supplement: Supplementary file 3 [file Data_Sheet_3.xlsx]

## Sheet: Sheet1
Table S3 Categories of niches for 37 mammals in this study
Number	Species	Habitat	Diet	Sociality	References
1	Tursiops truncatus	Carnivore	Social	Aquatic	Parr et al. 2014, Young et al. 2010
2	Orcinus orca	Carnivore	Social	Aquatic	Parr et al. 2014, Annalisa et al. 2006
3	Neophocaena asiaeorientalis	Carnivore	Social	Aquatic	Parr et al. 2014, Annalisa et al. 2006
4	Delphinapterus leucas	Carnivore	Social	Aquatic	Parr et al. 2014, Annalisa et al. 2006
5	Lipotes vexillifer	Carnivore	Social	Aquatic	Parr et al. 2014, Annalisa et al. 2006
6	Physeter catodon	Carnivore	Social	Aquatic	Parr et al. 2014, Annalisa et al. 2006
7	Balaena mysticetoides	Carnivore	Social	Aquatic	Parr et al. 2014, Annalisa et al. 2006
8	Balaenoptera acutorostrata	Carnivore	Social	Aquatic	Parr et al. 2014, Annalisa et al. 2006
9	Hippopotamus amphibius	Herbivore	Social	Semiaquatic	Zapico 1999, Parr et al. 2014
10	Ovis aries	Herbivore	Social	Terrestrial	Parr et al. 2014, Døving and Trotier 1998, Jiang et al. 2014
11	Bos taurus	Herbivore	Social	Terrestrial	Salazar et al. 1997, Parr et al. 2014, Shi and Zhang 2007, Zimin et al. 2009
12	Sus scrofa	Omnivore	Social	Terrestrial	Døving and Trotier 1998, Parr et al. 2014
13	Leptonychotes weddellii	Carnivore	Social	Semiaquatic	Parr et al. 2014, Annalisa et al. 2006
14	Odobenus rosmarus	Carnivore	Social	Semiaquatic	Parr et al. 2014, Annalisa et al. 2006
15	Ursus maritimus	Carnivore	Solitary	Semiaquatic	Parr et al. 2014, Donovan et al. 2009, Liu et al. 2014, Owen et al. 2015
16	Ailuropoda melanoleuca	Herbivore	Solitary	Terrestrial	Parr et al. 2014, Swaisgood et al. 2004, Kelling et al. 2006
17	Canis lupus	Omnivore	Social	Terrestrial	Parr et al. 2014, Shi and Zhang 2007,
18	Rhinolophus ferrumequinum	Insectivore	Social	Aerial	Parr et al. 2014, Zhao et al. 2011, Parker et al. 2013
19	R. sinicus	Insectivore	Social	Aerial	Parr et al. 2014, Simmons et al. 2005
20	Hipposideros armiger	Insectivore	Social	Aerial	Parr et al. 2014, Simmons et al. 2005
21	Megaderma lyra	Carnivore	Social	Aerial	Cooper and Bhatnager 1976, Parr et al. 2014, Ratcliffe et al. 2005, Parker et al. 2013
22	Pteropus alecto	Frugivore	Social	Aerial	Parr et al. 2014, Young et al. 2010, Zhang et al. 2013
23	P. vampyrus	Frugivore	Social	Aerial	Parr et al. 2014, Jones et al. 2013, Parker et al. 2013
24	Rousettus aegyptiacus	Frugivore	Social	Aerial	Parr et al. 2014, Simmons et al. 2005
25	Eidolon helvum	Frugivore	Social	Aerial	Bhatnager et al. 1996, Parr et al. 2014, Parker et al. 2013
26	Myotis brandtii	Insectivore	Social	Aerial	Parr et al. 2014, Jastrow et al. 2006, Seim et al. 2013
27	M. lucifugus	Insectivore	Social	Aerial	Parr et al. 2014, Zhao et al. 2011
28	M. davidii	Insectivore	Social	Aerial	Parr et al. 2014, Jastrow et al. 2006, Shen et al. 2010, Zhang et al. 2013
29	Eptesicus fuscus	Insectivore	Social	Aerial	Parr et al. 2014, Simmons et al. 2005
30	Miniopterus natalensis	Insectivore	Social	Aerial	Parr et al. 2014, Simmons et al. 2005
31	Pteronotus parnellii	Insectivore	Social	Aerial	Parr et al. 2014, Parker et al. 2013
32	Mus musculus	Omnivore	Social	Terrestrial	Parr et al. 2014, Shi and Zhang 2007, Francia et al. 2015
33	Nomascus leucogenys	Frugivore	Social	Terrestrial	Parr et al. 2014, Smith et al. 2011, Carbone et al. 2014
34	Homo sapiens	Omnivore	Social	Terrestrial	Parr et al. 2014, Smith et al. 2011
35	Loxodonta africana	Herbivore	Social	Terrestrial	Parr et al. 2014, Young et al. 2010
36	Trichechus manatus	Herbivore	Solitary	Aquatic	Mackay-Sim et al. 1985, Parr et al. 2014, Foote et al 2015
37	Ornithorhynchus anatinus	Carnivore	Solitary	Semiaquatic	Grant and Temple-Smith 1998b, Parr et al. 2014, Warren et al. 2008, Young et al. 2010
